# Supplementary material for: Laboratory evolution reveals a two-dimensional rate-yield tradeoff in microbial metabolism
Source: PLoS Comput Biol. 2019 Jun 3;15(6):e1007066. doi: 10.1371/journal.pcbi.1007066 (PMC6564042; doi:10.1371/journal.pcbi.1007066)
Supplement: S3 Table — Reactions that need to be turned off in the model to get quantitative fit of μ–Y, μ–qac data as in Fig 2C and 2D. (XLSX) [file pcbi.1007066.s004.xlsx]

## Sheet: Sheet1
Table S3. iJL1678-ME model modification (blocked reactions)
Iter.	Cat.	ID	Name	Formula	Subsystem	Comments (When the reaction is turned on)
1	bp2	EDD	6-phosphogluconate dehydratase	6pgc_c⇌2ddg6p_c + h2o_c	Pentose Phosphate Pathway	Create a major effect of steep acetate overflow elevation in high growth. Comparing to the main glycolytic pathway, it is metabolicly less efficient but proteomicly more efficient.
	bp1	ICL	Isocitrate lyase	icit_c→glx_c + succ_c	Anaplerotic Reactions	Bypass for the main TCA cycle pathways from turning isocitrate to succinate, when ICL is turned on, Isocitrate dehydrogenase(ICDHyr), 2-Oxogluterate dehydrogenase(AKGDH) and Succinyl-CoA synthetase (ATP-forming,SUCOAS) would reduce. Ref. (1) and (2) shows that this reaction is off in higher growth. Ref. (3) shows that this reaction is converging to being off when the dynamic of respiration using …
2	bp1	ABTA	4-aminobutyrate transaminase	4abut_c + akg_c⇌glu__L_c + sucsal_c	Arginine and Proline Metabolism	Another backup pathway of succinate production, from 2-Oxoglutarate (akg). Respiration would be induced when it is on, since the flux through ETC (CYTBO3_4pp and ATPS4rpp) would increase. As it requires the co-factor pyridoxal 5'-phosphate(2−) to get catalyzed(4), indicating that this reaction is regulated by the flux of other reactions(pyridoxal 5'-phosphate(2-) production, etc.).
3		GLYAT	Glycine C-acetyltransferase	accoa_c + gly_c⇌2aobut_c + coa_c	Glycine and Serine Metabolism	A reaction that back up for the respiration. Reactions fluxes in TCA cycle would drop when this reaction is turned on. It also requires pyridoxal 5'-phosphate(2−) for the regulation.
4		NADTRHD	NAD transhydrogenase	nad_c + nadph_c⇌nadh_c + nadp_c	Oxidative Phosphorylation	A reaction that would make the transition between NAD and NADP metabolically more efficient. A notable effect when this reaction is turned on is that the reaction fluxes through ETC is elevated. Moreover, fluxes are yielded from the glycolytic pathway(EMP pathway) to the pentose phosphate pathway(PPP pathway, NADP synthesis). Ref (1) and (2) shows that the experimental flux through PPP is lower t…
5		ASPT	L-aspartase	asp__L_c→fum_c + nh4_c	Alanine and Aspartate Metabolism	Ref. (1) and (2) shows that this reaction is off in higher growth. Ref.
6		IDOND	L-idonate 5-dehydrogenase	5dglcn_c + h_c + nadh_c⇌idon__L_c + nad_c	Alternate Carbon Metabolism	Building up a futile cycle with the reaction ICOND2, with a combining effect of NAD/NADP switching through transhydrogenase. It requires zinc ion as cofactor (5).
7		FADRx2	FAD reductase	fad_c + h_c + nadph_c→fadh2_c + nadp_c	Cofactor and Prosthetic Group Biosynthesis	It requires FAD and FMN as cofactor.
8		DAAD	D-Amino acid dehydrogenase	ala__D_c + fad_c + h2o_c⇌fadh2_c + nh4_c + pyr_c	Alanine and Aspartate Metabolism	Inducing the glutamate synthesis from 2-Oxogluterate
9		FTHFD	Formyltetrahydrofolate deformylase	10fthf_c + h2o_c⇌for_c + h_c + thf_c	Folate Metabolism	This reaction induce the respiration fluxes by degrading the purine synthesis substrate 10-Formyltetrahydrofolate to forlate, the forlate is then pumped to periplasm for transporting electron. There's enzyme regulations (purU) upon this reaction, which is activated by the methionine which costs the most enzyme (6) to get synthesized, and at the mean time, this reaction is inhibited by the glucoge…
10		TRSARr	Tartronate semialdehyde reductase	2h3oppan_c + h_c + nadh_c⇌glyc__R_c + nad_c	Alternate Carbon Metabolism	It is the upstream of the reaction hydroxypyruvate reductase (NADPH), however, the corresponding gene (ghrA/ghrB) is more preferable in reducing glyoxylate than hydropyruvate (8).
11		ALATA_L2	Alanine transaminase	ala__L_c + pydx5p_c⇌pyam5p_c + pyr_c	Cofactor and Prosthetic Group Biosynthesis	The encoding genes, glyA and ltaE, has many other roles, where this reaction might be regulated by enzyme saturation.
12		FLDR22	Flavodoxin reductase (NADPH) (For flavodoxin2 monomer)	2.0 FLAVODOXIN2-MONOMER_mod_Oxidized + nadph_c --> 2.0 FLAVODOXIN2-MONOMER + h_c + nadp_c	Flavodoxin reductase (NADPH)	The gene (fpr, fldA, fldB) requires FAD (9) or FMN (10) as cofactor. The effect of turning on this reaction is that it would reverse the direction of POR5 (Pyruvate synthase) from oxidizing pyruvate to reducing flavodoxin, where the gene (ydbK) requires [4Fe-4S] cluster as cofactor.
13		FLDR21	Flavodoxin reductase (NADPH) (For flavodoxin1 monomer)	2.0 FLAVODOXIN1-MONOMER_mod_Oxidized + nadph_c --> 2.0 FLAVODOXIN1-MONOMER + h_c + nadp_c	Flavodoxin reductase (NADPH)
14		PYAM5PO	Pyridoxamine 5'-phosphate oxidase	h2o_c + o2_c + pyam5p_c→h2o2_c + nh4_c + pydx5p_c	Cofactor and Prosthetic Group Biosynthesis	The gene (pdxH) requires FMN as cofactor. The model recording its keff=40 (1/s), however some study (11) shows that its kcat is 0.3 (1/s)
15		VPAMTr	Valine-pyruvate aminotransferase	3mob_c + ala__L_c⇌pyr_c + val__L_c	Valine, Leucine, and Isoleucine Metabolism
16		NADPHQR2	NADPH Quinone Reductase (Ubiquinone-8)	h_c + nadph_c + q8_c⇌nadp_c + q8h2_c	Oxidative Phosphorylation	Trading off NADH quinone reductase (NADH16pp), which has similar effect as NAD(P) transhydrogenase (NADTRHD), changing the NAD/NADP balance and make more carbon fluxes yielding to pentose phosphate pathway.
17		CTECOAI7	3-cis-2-trans-enoyl-CoA isomerase	hdcoa_c⇌hdd2coa_c	Membrane Lipid Metabolism	Acetyl-CoA metabolism
		AACPS31	Acyl-[acyl-carrier-protein] synthetase (n-C16:0)	1.0 EG50003-MONOMER_mod_pan4p + atp_c + hdca_c --> EG50003-MONOMER_mod_pan4p_mod_palm + amp_c + ppi_c	Cell Envelope Biosynthesis	Acetyl-CoA metabolism
		AACPS41	Acyl-[acyl-carrier-protein] synthetase (n-C16:1)	1.0 EG50003-MONOMER_mod_pan4p + atp_c + hdcea_c --> EG50003-MONOMER_mod_pan4p_mod_hde + amp_c + ppi_c	Cell Envelope Biosynthesis
		PUNP5	Purine-nucleoside phosphorylase (Inosine)	ins_c + pi_c⇌hxan_c + r1p_c	Nucleotide Salvage Pathway	Adenine metabolism
		R15BPK	Ribose-1,5-bisphosphokinase	atp_c + r15bp_c→adp_c + prpp_c	Alternate Carbon Metabolism	Upstream of histidine production
		FACOAE161	Fatty-acid-CoA thioesterase (hexadecenoate)	h2o_c + hdcoa_c⇌coa_c + h_c + hdcea_c	Cell Envelope Biosynthesis
		NTD11	5'-nucleotidase (IMP)	h2o_c + imp_c⇌ins_c + pi_c	Nucleotide Salvage Pathway
		HXAND	Hypoxanthine dehydrogenase	h2o_c + hxan_c + nad_c⇌h_c + nadh_c + xan_c	Nucleotide Salvage Pathway	Adenine metabolism
		XPPT	Xanthine phosphoribosyltransferase	prpp_c + xan_c→ppi_c + xmp_c	Nucleotide Salvage Pathway	Guanine metabolism
		R1PK	Ribose 1-phosphokinase	atp_c + r1p_c⇌adp_c + h_c + r15bp_c	Alternate Carbon Metabolism
18	bp2	EAR160x1	Enoyl-[acyl-carrier-protein] reductase (NADH) (n-C16:0)	1.0 EG50003-MONOMER_mod_pan4p_mod_tpalm2e + h_c + nadh_c --> EG50003-MONOMER_mod_pan4p_mod_palm + nad_c	Cell Envelope Biosynthesis	Acetyl-CoA to Hexadecanoate(palmitic acid)
		EAR161x	Enoyl-[acyl-carrier-protein] reductase (NADH) (n-C16:1)	1.0 EG50003-MONOMER_mod_pan4p_mod_t3c9palme + h_c + nadh_c --> EG50003-MONOMER_mod_pan4p_mod_hde + nad_c	Cell Envelope Biosynthesis
		FACOAE120	Fatty-acid-CoA thioesterase (dodecanoate)	ddcacoa_c + h2o_c→coa_c + ddca_c + h_c	Cell Envelope Biosynthesis
		FACOAE140	Fatty-acid-CoA thioesterase (tetradecanoate)	h2o_c + tdcoa_c⇌coa_c + h_c + ttdca_c	Cell Envelope Biosynthesis
		FACOAE141	Fatty-acid-CoA thioesterase (tetradecenoate)	h2o_c + tdecoa_c⇌coa_c + h_c + ttdcea_c	Cell Envelope Biosynthesis
		AACPS11	Acyl-[acyl-carrier-protein] synthetase	1.0 EG50003-MONOMER_mod_pan4p + atp_c + ttdca_c --> EG50003-MONOMER_mod_pan4p_mod_myrs + amp_c + ppi_c	Cell Envelope Biosynthesis
		AACPS21	Acyl-[acyl-carrier-protein] synthetase (n-C14:1)	1.0 EG50003-MONOMER_mod_pan4p + atp_c + ttdcea_c --> EG50003-MONOMER_mod_pan4p_mod_tde + amp_c + ppi_c	Cell Envelope Biosynthesis
		AACPS71	Acyl-[acyl-carrier-protein] synthetase (n-C12:0)	1.0 EG50003-MONOMER_mod_pan4p + atp_c + ddca_c --> EG50003-MONOMER_mod_pan4p_mod_ddca + amp_c + ppi_c	Cell Envelope Biosynthesis
		RNTR1c22	Ribonucleoside-triphosphate reductase (ATP) (flavodoxin)	2.0 FLAVODOXIN2-MONOMER + atp_c + 2.0 h_c --> 2.0 FLAVODOXIN2-MONOMER_mod_Oxidized + datp_c + h2o_c	Nucleotide Salvage Pathway	Adenine metabolism Oxidizing flavodoxin
		RNTR2c22	Ribonucleoside-triphosphate reductase (GTP) (flavodoxin)	2.0 FLAVODOXIN2-MONOMER + 2.29164978522384e-6*mu NRDACTMULTI-CPLX + gtp_c + 2.0 h_c --> 2.0 FLAVODOXIN2-MONOMER_mod_Oxidized + dgtp_c + h2o_c	Nucleotide Salvage Pathway	Guanine metabolism Oxidizing flavodoxin
		RNTR3c22	Ribonucleoside-triphosphate reductase (CTP) (flavodoxin)	2.0 FLAVODOXIN2-MONOMER + ctp_c + 2.0 h_c --> 2.0 FLAVODOXIN2-MONOMER_mod_Oxidized + dctp_c + h2o_c	Nucleotide Salvage Pathway	Cytosine metabolism Oxidizing flavodoxin
		RNTR4c22	Ribonucleoside-triphosphate reductase (UTP) (flavodoxin)	2.0 FLAVODOXIN2-MONOMER + 2.0 h_c + utp_c --> 2.0 FLAVODOXIN2-MONOMER_mod_Oxidized + dutp_c + h2o_c	Nucleotide Salvage Pathway	Uridine metabolism Oxidizing flavodoxin
		CTECOAI6	3-cis-2-trans-enoyl-CoA isomerase	tdecoa_c⇌td2coa_c	Membrane Lipid Metabolism	Acetyl-CoA metabolism
20	bp2	FACOAE80	Fatty-acid-CoA thioesterase (octanoate)	h2o_c + occoa_c⇌coa_c + h_c + octa_c	Cell Envelope Biosynthesis
		FACOAE100	Fatty-acid-CoA thioesterase (decanoate)	dcacoa_c + h2o_c⇌coa_c + dca_c + h_c	Cell Envelope Biosynthesis
		AACPS81	Acyl-[acyl-carrier-protein] synthetase (n-C10:0)	1.0 EG50003-MONOMER_mod_pan4p + atp_c + dca_c --> EG50003-MONOMER_mod_pan4p_mod_dca + amp_c + ppi_c	Cell Envelope Biosynthesis	Acetyl- CoA metabolism Capric acid synthesis
		AACPS91	Acyl-[acyl-carrier-protein] synthetase (n-C8:0)	1.0 EG50003-MONOMER_mod_pan4p + atp_c + octa_c --> EG50003-MONOMER_mod_pan4p_mod_oc + amp_c + ppi_c	Cell Envelope Biosynthesis	Acetyl- CoA metabolism Caprylic acid synthesis
		EAR120x1	Enoyl-[acyl-carrier-protein] reductase (NADH) (n-C12:0)	1.0 EG50003-MONOMER_mod_pan4p_mod_tddec2e + h_c + nadh_c --> EG50003-MONOMER_mod_pan4p_mod_ddca + nad_c	Cell Envelope Biosynthesis	Acetyl- CoA metabolism Lauric acid synthesis
		EAR121x1	Enoyl-[acyl-carrier-protein] reductase (NADH) (n-C12:1)	1.0 EG50003-MONOMER_mod_pan4p_mod_t3c5ddece + h_c + nadh_c --> EG50003-MONOMER_mod_pan4p_mod_cddec5e + nad_c	Cell Envelope Biosynthesis
		EAR140x1	Enoyl-[acyl-carrier-protein] reductase (NADH) (n-C14:0)	1.0 EG50003-MONOMER_mod_pan4p_mod_tmrs2e + h_c + nadh_c --> EG50003-MONOMER_mod_pan4p_mod_myrs + nad_c	Cell Envelope Biosynthesis	Acetyl- CoA metabolism Myristic acid synthesis
		EAR141x1	Enoyl-[acyl-carrier-protein] reductase (NADH) (n-C14:1)	1.0 EG50003-MONOMER_mod_pan4p_mod_t3c7mrse + h_c + nadh_c --> EG50003-MONOMER_mod_pan4p_mod_tde + nad_c	Cell Envelope Biosynthesis
		RNTR2c21	Ribonucleoside-triphosphate reductase (GTP) (flavodoxin)	2.0 FLAVODOXIN1-MONOMER + gtp_c + 2.0 h_c --> 2.0 FLAVODOXIN1-MONOMER_mod_Oxidized + dgtp_c + h2o_c	Nucleotide Salvage Pathway	Guanine metabolism
		RNTR3c21	Ribonucleoside-triphosphate reductase (CTP) (flavodoxin)	2.0 FLAVODOXIN1-MONOMER + ctp_c + 2.0 h_c --> 2.0 FLAVODOXIN1-MONOMER_mod_Oxidized + dctp_c + h2o_c	Nucleotide Salvage Pathway	Cytosine metabolism
		RNTR4c21	Ribonucleoside-triphosphate reductase (UTP) (flavodoxin)	2.0 FLAVODOXIN1-MONOMER + 2.0 h_c + utp_c --> 2.0 FLAVODOXIN1-MONOMER_mod_Oxidized + dutp_c + h2o_c	Nucleotide Salvage Pathway	Uridine metabolism
		POR51	Pyruvate synthase	2.0 FLAVODOXIN1-MONOMER + accoa_c + co2_c + h_c --> 2.0 FLAVODOXIN1-MONOMER_mod_Oxidized + coa_c + pyr_c	Pyruvate Metabolism
21	bp2	EAR40x1	Enoyl-[acyl-carrier-protein] reductase (NADH) (n-C4:0)	1.0 EG50003-MONOMER_mod_pan4p_mod_but2e + h_c + nadh_c --> EG50003-MONOMER_mod_pan4p_mod_but + nad_c	Cell Envelope Biosynthesis	Acetyl-CoA metabolism
		EAR60x1	Enoyl-[acyl-carrier-protein] reductase (NADH) (n-C6:0)	1.0 EG50003-MONOMER_mod_pan4p_mod_thex2e + h_c + nadh_c --> EG50003-MONOMER_mod_pan4p_mod_hex + nad_c	Cell Envelope Biosynthesis	Acetyl-CoA metabolism
		EAR80x1		1.0 EG50003-MONOMER_mod_pan4p_mod_toct2e + h_c + nadh_c --> EG50003-MONOMER_mod_pan4p_mod_oc + nad_c	Cell Envelope Biosynthesis	Acetyl-CoA metabolism Caprylic acid synthesis
		EAR100x1		1.0 EG50003-MONOMER_mod_pan4p_mod_tdec2e + h_c + nadh_c --> EG50003-MONOMER_mod_pan4p_mod_dca + nad_c	Cell Envelope Biosynthesis	Acetyl-CoA metabolism Capric acid synthesis
Reference
1. Nanchen A, Schicker A, Sauer U (2006) Nonlinear dependency of intracellular fluxes on growth rate in miniaturized continuous cultures of Escherichia coli. Appl Environ Microbiol 72(2):1164–1172.
2. Novak M, Pfeiffer T, Lenski RE, Sauer U, Bonhoeffer S (2006) Experimental tests for an evolutionary trade-off between growth rate and yield in E. coli. Am Nat 168(2):242–251.
3. von Wulffen J, RecogNice-Team, Sawodny O, Feuer R (2016) Transition of an Anaerobic Escherichia coli Culture to Aerobiosis: Balancing mRNA and Protein Levels in a Demand-Directed Dynamic Flux Balance Analysis. PLoS One 11(7):e0158711.
4.Liu, Wenshe, Peter E. Peterson, James A. Langston, Xueguang Jin, Xianzhi Zhou, Andrew J. Fisher, and Michael D. Toney. 2005. “Kinetic and Crystallographic Analysis of Active Site Mutants of Escherichia Coli Gamma-Aminobutyrate Aminotransferase.” Biochemistry 44 (8): 2982–92.
5. Bausch, Christoph, et al. "Sequence analysis of the GntII (subsidiary) system for gluconate metabolism reveals a novel pathway for L-idonic acid catabolism in Escherichia coli." Journal of bacteriology 180.14 (1998): 3704-3710.
6.Meinnel, T., Y. Mechulam, and S. Blanquet. "Methionine as translation start signal: a review of the enzymes of the pathway in Escherichia coli." Biochimie 75.12 (1993): 1061-1075.
7.Nagy, Peter L., et al. "Formyltetrahydrofolate hydrolase, a regulatory enzyme that functions to balance pools of tetrahydrofolate and one-carbon tetrahydrofolate adducts in Escherichia coli." Journal of bacteriology 177.5 (1995): 1292-1298.
8. Hubbard, Brian K., et al. "Evolution of enzymatic activities in the enolase superfamily: characterization of the (D)-glucarate/galactarate catabolic pathway in Escherichia coli." Biochemistry 37.41 (1998): 14369-14375.
9. Bianchi, V., et al. "Escherichia coli ferredoxin NADP+ reductase: activation of E. coli anaerobic ribonucleotide reduction, cloning of the gene (fpr), and overexpression of the protein." Journal of bacteriology 175.6 (1993): 1590-1595.
10. Jarrett, Joseph T., et al. "The mechanism of adenosylmethionine-dependent activation of methionine synthase: a rapid kinetic analysis of intermediates in reductive methylation of cob (II) alamin enzyme." Biochemistry 37.36 (1998): 12649-12658.
11. Di Salvo, Martino, et al. "Expression, Purification, and Characterization of RecombinantEscherichia coliPyridoxine 5′-Phosphate Oxidase." Protein expression and purification 13.3 (1998): 349-356.
