# Supplementary material for: Laboratory evolution reveals a two-dimensional rate-yield tradeoff in microbial metabolism
Source: PLoS Comput Biol. 2019 Jun 3;15(6):e1007066. doi: 10.1371/journal.pcbi.1007066 (PMC6564042; doi:10.1371/journal.pcbi.1007066)
Supplement: S4 Table — Boundary reactions in the ME-model that need to be turned on. (XLSX) [file pcbi.1007066.s005.xlsx]

## Sheet: Sheet1
Table S4. Essential exchanges
Num.	ID	Exchanging component
1	EX_5mtr_e	5-Methylthio-D-ribose
2	EX_RNase_m16	Ribonuclease M16
3	EX_RNase_m23	Ribonuclease M23
4	EX_RNase_m5	Ribonuclease M5
5	EX_ac_e	Acetate
6	EX_co2_e	CO2
7	EX_cobalt2_e	Co2+
8	EX_cu2_e	Cu2+
9	EX_fe2_e	Fe2+
10	EX_glc__D_e	D-Glucose
11	EX_h2o_e	H2O
12	EX_h_e	H+
13	EX_k_e	potassium
14	EX_meoh_e	Methanol
15	EX_mg2_e	magnesium
16	EX_mn2_e	Mn2+
17	EX_mobd_e	Molybdate
18	EX_nh4_e	Ammonium
19	EX_o2_e	O2
20	EX_pi_e	Phosphate
21	EX_slnt_e	selenite
22	EX_so4_e	Sulfate
23	EX_tl_c	thallium ion
24	EX_zn2_e	Zinc
