# Supplementary material for: Laboratory evolution reveals a two-dimensional rate-yield tradeoff in microbial metabolism
Source: PLoS Comput Biol. 2019 Jun 3;15(6):e1007066. doi: 10.1371/journal.pcbi.1007066 (PMC6564042; doi:10.1371/journal.pcbi.1007066)
Supplement: S5 Table — Reactions that after being turned off, qac,min increases. The variation of μ–qac solution space is shown in S6B Fig. (XLSX) [file pcbi.1007066.s006.xlsx]

## Sheet: Sheet1
Table S5. Solution space variation (Below)
Iter.	ID	Name	Reaction	Subsystem	Comments (effects when the reaction is turned on)
1	GLCt2pp	D-glucose transport in via proton symport (periplasm)	glc__D_p + h_p ⇌ glc__D_c + h_c	Transport, Inner Membrane	The energetic efficiency of respiration gets reduced. Succinyl-CoA synthetase (ADP-forming) gets turned off. More protons get produced in the cytosol by CO2 through HCO3 equilibration reaction. Flux through pentose phosphate pathway gets induced where yielding the glycolytic flux. Less ATP is synthesized through ATP synthase.
2	GLYCLTDy	Glycolate dehydrogenase (NADP)	glx_c + h_c + nadph_c → glyclt_c + nadp_c	Glyoxylate Metabolism	Absorbing protons into the metabolites, causing an energy waste. At the meantime, instead of pumping protons, quinone are reduced through Glycolate oxidase, wasting the energy source within the electric transport chain.
3	G3PD5	Glycerol-3-phosphate dehydrogenase (ubiquinone-8)	glyc3p_c + q8_c --> dhap_c + q8h2_c	Oxidative Phosphorylation	A energetic wasteful alternative of the ETC reactions.
4	NADPHQR3	NADPH Quinone Reductase (Menaquinone-8)	h_c + mqn8_c + nadph_c --> mql8_c + nadp_c	Oxidative Phosphorylation	Yielding the glycolytic flux to pentose phosphate pathway. Wasting one proton. Fumarate reductase (FRD2) gets activated, yielding the flux from acetate produciton to TCA cycle.
5	NADPHQR4	NADPH Quinone Reductase (2-Demethylmenaquinone-8)	2dmmq8_c + h_c + nadph_c --> 2dmmql8_c + nadp_c	Oxidative Phosphorylation	Yielding the glycolytic flux to pentose phosphate pathway. Wasting one proton. Fumarate reductase (FRD3) gets activated, yielding the flux from acetate produciton to TCA cycle.
6	SERD_L	L-serine deaminase	ser__L_c → nh4_c + pyr_c	Glycine and Serine Metabolism	Both reactions are degrading amino acids to pyruvate. The flux through pyruvate kinase (PYK) is eliminated, where the PYK ATP production is yielded to ATP synthase. More CO2 is also secreted, showing that the respiration got level up, delaying the onset of acetate production.
7	TRPAS2	Tryptophanase (L-tryptophan)	h2o_c + trp__L_c <=> indole_c + nh4_c + pyr_c	Tyrosine, Tryptophan, and Phenylalanine Metabolism
8	G3PD6	Glycerol-3-phosphate dehydrogenase (menaquinone-8)	glyc3p_c + mqn8_c --> dhap_c + mql8_c	Oxidative Phosphorylation	A energetic wasteful alternative of the ETC reactions. Fumarate reductase (FRD2) gets activated, yielding the flux from acetate produciton to TCA cycle.
9	G3PD7	Glycerol-3-phosphate dehydrogenase (demethylmenaquinone-8)	2dmmq8_c + glyc3p_c --> 2dmmql8_c + dhap_c	Oxidative Phosphorylation	A energetic wasteful alternative of the ETC reactions. Fumarate reductase (FRD3) gets activated, yielding the flux from acetate produciton to TCA cycle.
10	LALDO3	L-Lactaldehyde:NADP+ 1-oxidoreductase	h_c + mthgxl_c + nadph_c --> lald__L_c + nadp_c	Methylglyoxal Metabolism	Wasting a proton as an alternative of the ETC reactions.The flux through pyruvate kinase (PYK) is eliminated. CO2 secretion is leveled up.
11	LSERDHr	L-serine dehydrogenase	nadp_c + ser__L_c <=> 2amsa_c + h_c + nadph_c	Glycine and Serine Metabolism	The flux through pyruvate kinase (PYK) is eliminated. More CO2 is secreted.
