# Supplementary material for: Laboratory evolution reveals a two-dimensional rate-yield tradeoff in microbial metabolism
Source: PLoS Comput Biol. 2019 Jun 3;15(6):e1007066. doi: 10.1371/journal.pcbi.1007066 (PMC6564042; doi:10.1371/journal.pcbi.1007066)
Supplement: S6 Table — Reactions that after being turned off, qac,max decreases. The μ–qac solution space would varied as shown in S6A Fig. (XLSX) [file pcbi.1007066.s007.xlsx]

## Sheet: Sheet1
Table S6. Solution space variation (Above)
Iter.	ID	Name	Reaction	Subsystem	Comments (effects when the reaction is turned on)	Secondary Comments
1	THD2pp	NAD(P) transhydrogenase (periplasm)	2.0 h_p + nadh_c + nadp_c --> 2.0 h_c + nad_c + nadph_c	Oxidative Phosphorylation	A proton pump gradient against the ATP synthase (ATPS4rpp). Flux through pentose phosphate pathway is yielding to main glycolytic pathway.
2	NADH5	NADH dehydrogenase (ubiquinone-8 )	h_c + nadh_c + q8_c --> nad_c + q8h2_c	Oxidative Phosphorylation	Trading off NADH dehydrogenase (NADH16pp, which pumps 3 protons to the periplasm), . Via NADH5, no proton get pumped to the periplasm.
3	ALDD2y	Aldehyde dehydrogenase (acetaldehyde, NADP)	acald_c + h2o_c + nadp_c --> ac_c + 2.0 h_c + nadph_c	Alternate Carbon Metabolism	With the inverse acetaldehyde dehydrogenase (acetylating, ACALD, accoa_c + h_c + nadh_c --> acald_c + coa_c + nad_c), a futile cycle for acetaldehyde is created, with extra acetate production.
4	POX	Pyruvate oxidase	h2o_c + pyr_c + q8_c --> ac_c + co2_c + q8h2_c	Oxidative Phosphorylation	An acetate production reaction that alternates the proton pumping quinone reductase in electric transport chain. The flux through acetate kinase (ACKr) gets reduced.
5	ME2	Malic enzyme (NADP)	mal__L_c + nadp_c --> co2_c + nadph_c + pyr_c	Anaplerotic Reactions	Trading off malate dehydrogenase (MDH), the second last step of the TCA cycle, turning malate oxaloacetate, then to citrate. ME2 turns malate to pyruvate, emiting CO2, and feeding more pyruvate for aceate production.
6	LDH_D2	D-lactate dehydrogenase	lac__D_c + q8_c --> pyr_c + q8h2_c	Oxidative Phosphorylation	Alternative for the proton pumping quinone reductase. Flux through pentose phosphate pathway and cytochrome oxidase get increased. ATP synthase flux also increases. Main glycolytic pathway fluxes are reduced.
7	GLYCLTDx	Glycolate dehydrogenase (NAD)	glx_c + h_c + nadh_c --> glyclt_c + nad_c	Glyoxylate Metabolism	Pentose phosphate pathway fluxes get induced, yielded from the main glycolytic pathway.
8	NADH10	NADH dehydrogenase (menaquinone-8 & 0 protons)	h_c + mqn8_c + nadh_c --> mql8_c + nad_c	Oxidative Phosphorylation	Introducing a futile cycle between fumarate and succinate in the TCA cycle, via fumarate reductase (FRD2) and succinate dehydrogenase (SUCDi), and consequently trading off NADH16pp as a poor proton pump alternatives.
9	MDH3	Malate dehydrogenase (menaquinone 8 as acceptor)	mal__L_c + mqn8_c --> mql8_c + oaa_c	Citric Acid Cycle
10	MDH2	Malate dehydrogenase (ubiquinone 8 as acceptor)	mal__L_c + q8_c --> oaa_c + q8h2_c	Citric Acid Cycle
11	CU2R	NADH:quinone oxidoreductase II	cu2_c + nadh_c --> cu_c + h_c + nad_c	Oxidative Phosphorylation	Causing the pathway switch that malate dehydrogenase (MDH, mal__L_c + nad_c ⇌ h_c + nadh_c + oaa_c) shifting to malic enzyme (ME1,mal__L_c + nad_c ⇌ co2_c + nadh_c + pyr_c), and pyruvate kinase (PYK, adp_c + h_c + pep_c ⇌ atp_c + pyr_c) shifting to phosphoenolpyruvate carboxylase (PPC, co2_c + h2o_c + pep_c ⇌ h_c + oaa_c + pi_c), causing the overall effect of wasting 1 atp molecule.
12	LDH_D	D-lactate dehydrogenase	lac__D_c + nad_c <=> h_c + nadh_c + pyr_c	Pyruvate Metabolism
13	MALt2_3pp	Malate transport via proton symport (3 H) (periplasm)	3.0 h_p + mal__L_p --> 3.0 h_c + mal__L_c	Transport, Inner Membrane		Introducing TCA intermediate metabolites, which reduces the TCA flux, yielding to the backup pathways
14	SUCCt3pp	Succinate transport out via proton antiport (periplasm)	h_p + succ_c --> h_c + succ_p	Transport, Inner Membrane
15	FE2t3pp	Iron (Fe+2) transport out via proton antiport (periplasm)	fe2_c + h_p --> fe2_p + h_c	Inorganic Ion Transport and Metabolism
16	ALDD2x	Aldehyde dehydrogenase (acetaldehyde, NAD)	acald_c + h2o_c + nad_c --> ac_c + 2.0 h_c + nadh_c	Alternate Carbon Metabolism
17	MALt2_2pp	Malate transport via proton symport (2 H) (periplasm)	2.0 h_p + mal__L_p --> 2.0 h_c + mal__L_c	Transport, Inner Membrane
18	GART	GAR transformylase-T	atp_c + for_c + gar_c --> adp_c + fgam_c + h_c + pi_c	Purine and Pyrimidine Biosynthesis	Wasting 1 atp molecule.
19	FTHFLi	Formate-tetrahydrofolate ligase	atp_c + for_c + thf_c --> 10fthf_c + adp_c + pi_c	Folate Metabolism
20	MG2tpp	Magnesium (+2) transport in via diffusion	mg2_p --> mg2_c	Inorganic Ion Transport and Metabolism	Causing the pathway switch that malate dehydrogenase (MDH, mal__L_c + nad_c ⇌ h_c + nadh_c + oaa_c) shifting to malic enzyme (ME1,mal__L_c + nad_c ⇌ co2_c + nadh_c + pyr_c), and pyruvate kinase (PYK, adp_c + h_c + pep_c ⇌ atp_c + pyr_c) shifting to phosphoenolpyruvate carboxylase (PPC, co2_c + h2o_c + pep_c ⇌ h_c + oaa_c + pi_c), causing the overall effect of wasting 1 atp molecule.	Lower energetic efficiencies, comparing to the Magnesium (Mg+2) transport in/out via proton antiport (periplasm) (MG2t3_2pp, 2.0 h_c + mg2_p --> mg2_c + 2.0 h_p).
21	MG2uabcpp	Magnesium (Mg+2) ABC transporter (ubtake, periplasm)	atp_c + h2o_c + mg2_p --> adp_c + h_c + mg2_c + pi_c	Inorganic Ion Transport and Metabolism
22	FACOAE180	Fatty-acid-CoA thioesterase (octadecanoate)	h2o_c + stcoa_c --> coa_c + h_c + ocdca_c	Cell Envelope Biosynthesis
23	AACPS51	Acyl-[acyl-carrier-protein] synthetase (n-C18:1)	ACP_c + atp_c + ocdcea_c → amp_c + octeACP_c + ppi_c	Cell Envelope Biosynthesis
24	ADPT	Adenine phosphoribosyltransferase	ade_c + prpp_c --> amp_c + ppi_c	Nucleotide Salvage Pathway
