# Supplementary material for: Laboratory evolution reveals a two-dimensional rate-yield tradeoff in microbial metabolism
Source: PLoS Comput Biol. 2019 Jun 3;15(6):e1007066. doi: 10.1371/journal.pcbi.1007066 (PMC6564042; doi:10.1371/journal.pcbi.1007066)
Supplement: S7 Table — μ, qac and qglc measurements of the E. coli adapted MG1655 strains. Strains are replicates from [3]. (XLSX) [file pcbi.1007066.s008.xlsx]

## Sheet: Sheet1
Table S7. ALE phenotypes measurements
Strain	Growth Rate (1/h)				Glucose uptake rate (mmol/gDW/h)				Acetate production rate (mmol/gDW/h)
	Rate rep. 1	Rate rep 2	avg rep 1 and 2	std rep 1 and 2	Rate rep. 1	Rate rep 2	avg rep 1 and 2	std rep 1 and 2	Rate rep. 1	Rate rep 2	avg rep 1 and 2	std rep 1 and 2
3	1.106	1.015	1.016	0.001	12.007	12.55	12.278	0.384	7.76	7.708	7.734	0.037
4	0.943	0.953	0.948	0.008	11.677	11.639	11.658	0.027	7.485	7.522	7.504	0.026
6	1.008	1.021	1.014	0.009	12.91	12.629	12.77	0.199	10.329	9.763	10.046	0.4
7*	1.085	1.067	1.076	0.013	12.723	12.948	12.835	0.159	6.062	6.445	6.254	0.271
7A*	1.075	1.01	1.042	0.046	11.268	10.407	10.837	0.609	5.432	4.637	5.035	0.562
7B*	0.989	0.946	0.967	0.031	10.108	10.135	10.122	0.019	3.786	3.905	3.845	0.084
8	1.078	1.094	1.086	0.012	13.252	13.355	13.304	0.073	8.224	8.715	8.469	0.348
9	0.971	1.032	1.002	0.043	11.653	13.446	12.549	1.268	7.925	8.977	8.451	0.744
10	1.17	1.035	1.102	0.095	14.847	13.623	14.235	0.866	11.841	10.895	11.368	0.669
