# Supplementary material for: Laboratory evolution reveals a two-dimensional rate-yield tradeoff in microbial metabolism
Source: PLoS Comput Biol. 2019 Jun 3;15(6):e1007066. doi: 10.1371/journal.pcbi.1007066 (PMC6564042; doi:10.1371/journal.pcbi.1007066)
Supplement: S8 Table — μ, qac and qglc measurements. Data from [3]. (XLSX) [file pcbi.1007066.s009.xlsx]

## Sheet: Sheet1
Table S8. MG1655 WT phenotypes measurements.
Strain No.	Growth Rate (1/h)	Growth Rate CI	Glucose UR (mmol/gDW/h)	Glucose UR CI	Acetate PR (mmol/gDW/h)	Acetate PR CI	Biomass Yield (gDW/gGlc)	Biomass Yield CI		Data taken from:
0	0.69	0.02	8.59	1.42	3.91	1.14	0.44	0.07		Appl Environ Microbiol. 2015 Jan 1;81(1):17-30. doi: 10.1128/AEM.02246-14
Cite from: LaCroix RA, et al. (2015) Use of adaptive laboratory evolution to discover key mutations enabling rapid growth of Escherichia coli K-12 MG1655 on glucose minimal medium. Appl Environ Microbiol 81(1):17–30.
