# Supplementary material for: Laboratory evolution reveals a two-dimensional rate-yield tradeoff in microbial metabolism
Source: PLoS Comput Biol. 2019 Jun 3;15(6):e1007066. doi: 10.1371/journal.pcbi.1007066 (PMC6564042; doi:10.1371/journal.pcbi.1007066)
Supplement: S9 Table — Data from [5]. (XLSX) [file pcbi.1007066.s010.xlsx]

## Sheet: Sheet1
Table S9. NCM3722 uptake titration phenotypes
Growth (1/hr)	Glucose uptake (mM/OD600/hr)	Acetate excretion rate (mmol/OD600/hr)
0.88	5.58	1.88
0.81	4.94	0.7
0.75	4.31	0
0.71	3.9	0
0.68	3.94	0
0.58	3.25	0
0.97	5.4	2.52
0.94	4.97	2.37
0.91	5.48	2.38
0.88	5.11	1.94
0.87	5.15	1.5
0.81	4.69	1.16
0.78	4.46	0.03
0.74	4.21	0
Growth yield (gDW/g_glucose) = Growth (1/hr) / Glucose uptake (mM/OD600/hr) / 180.1559 (g/mol) / 2 (mM/OD600/(mmol/gDW)) * 1000 (mmol/mol)
Cite from: Basan M, et al. (2015) Overflow metabolism in Escherichia coli results from efficient proteome allocation. Nature 528(7580):99–104.
