# Supplementary material for: Laboratory evolution reveals a two-dimensional rate-yield tradeoff in microbial metabolism
Source: PLoS Comput Biol. 2019 Jun 3;15(6):e1007066. doi: 10.1371/journal.pcbi.1007066 (PMC6564042; doi:10.1371/journal.pcbi.1007066)
Supplement: S10 Table — Data from [8]. (XLSX) [file pcbi.1007066.s011.xlsx]

## Sheet: Sheet1
Table S10. MG1655 chemostat measurements
Growth (1/hr)	Growth Yield (gDW/g_glucose)	Acetate concentration ((g_acetate/L) / (g_glucose/L) )
0.047216	0.229224	0
0.0436526	0.271268	0
0.0579065	0.28271	0
0.0846325	0.285852	0
0.0962138	0.318955	0
0.114031	0.323385	0
0.047216	0.337504	0
0.110468	0.360971	0
0.121158	0.35331	0
0.205791	0.374832	0
0.187973	0.371675	0
0.212027	0.381828	0
0.285969	0.375978	0
0.315367	0.381026	0
0.301114	0.383597	0
0.405345	0.401902	0.791069
0.408909	0.391706	0
0.398218	0.396181	0
0.512249	0.41893	0.284823
0.547884	0.418873	1.15051
0.587082	0.414989	1.65944
0.692205	0.375331	3.02082
washout=0.7 (1/hr)
Acetate excretion rate= Acetate concentration / washout
Glucose uptake rate= Growth / Growth Yield / 180.1559 * 1000
Cite from: Nanchen A, Schicker A, Sauer U (2006) Nonlinear dependency of intracellular fluxes on growth rate in miniaturized continuous cultures of Escherichia coli. Appl Environ Microbiol 72(2):1164–1172.
