# Supplementary material for: Laboratory evolution reveals a two-dimensional rate-yield tradeoff in microbial metabolism
Source: PLoS Comput Biol. 2019 Jun 3;15(6):e1007066. doi: 10.1371/journal.pcbi.1007066 (PMC6564042; doi:10.1371/journal.pcbi.1007066)
Supplement: S11 Table — Metabolic fluxes distribution of the highest μ strain and highest Y strain among the ALE endpoint strains. Tab “Reactions” 13C MFA model and carbon mapping network.Tab “Net_fluxes” 13C MFA calculated net fluxes. LB and UB are the 95% confidence intervals.Tab “SymMets” 13C MFA model symmetric metabolite carbon mappings.Tab “MS_data” Measured mass distribution vectors (MDVs) by LC-MS/MS and their associated carbon mappings used for MFA calculations.Tab “Flux_data” Measured uptake and secretion rates by HPLC. (XLSX) [file pcbi.1007066.s012.xlsx]

## Sheet: Reactions
rxn_id	rxn_equation
26dap_DASH_MSYN	1.0*glu_DASH_L_c (C1:h C2:i C3:j C4:k C5:l) + 1.0*pyr_c (C1:e C2:f C3:g) + 1.0*succoa_c (C1:m C2:n C3:o C4:p) + 1.0*atp_c + 1.0*asp_DASH_L_c (C1:a C2:b C3:c C4:d) + 2.0*nadph_c -> 1.0*26dap_DASH_M_c (C1:a C2:b C3:c C4:d C5:g C6:f C7:e) + 1.0*succ_c (C1:m C2:n C3:o C4:p) + 1.0*akg_c (C1:h C2:i C3:j C4:k C5:l) ;
ACONTa_ACONTb	1.0*cit_c (C1:a C2:b C3:c C4:d C5:e C6:f) -> 1.0*icit_c (C1:a C2:b C3:c C4:d C5:e C6:f) ;
ACONTa_ACONTb_reverse	1.0*icit_c (C1:a C2:b C3:c C4:d C5:e C6:f) -> 1.0*cit_c (C1:a C2:b C3:c C4:d C5:e C6:f) ;
AKGDH	1.0*akg_c (C1:a C2:b C3:c C4:d C5:e) -> 1.0*nadh_c + 1.0*succoa_c (C1:b C2:c C3:d C4:e) + 1.0*co2_c (C1:a) ;
ALATA_L	1.0*glu_DASH_L_c (C1:d C2:e C3:f C4:g C5:h) + 1.0*pyr_c (C1:a C2:b C3:c) -> 1.0*akg_c (C1:d C2:e C3:f C4:g C5:h) + 1.0*ala_DASH_L_c (C1:a C2:b C3:c) ;
ArgSYN	1.0*glu_DASH_L_c (C1:a C2:b C3:c C4:d C5:e) + 1.0*gln_DASH_L_c (C1:g C2:h C3:i C4:j C5:k) + 1.0*co2_c (C1:f) + 5.0*atp_c + 1.0*nadph_c + 1.0*accoa_c (C1:p C2:q) + 1.0*asp_DASH_L_c (C1:l C2:m C3:n C4:o) -> 1.0*ac_c (C1:p C2:q) + 1.0*arg_DASH_L_c (C1:a C2:b C3:c C4:d C5:e C6:f) + 1.0*akg_c (C1:g C2:h C3:i C4:j C5:k) + 1.0*fum_c (C1:l C2:m C3:n C4:o) ;
ASNN	2.0*atp_c + 1.0*asp_DASH_L_c (C1:a C2:b C3:c C4:d) + 1.0*nh4_c -> 1.0*asn_DASH_L_c (C1:a C2:b C3:c C4:d) ;
ASPTA	1.0*glu_DASH_L_c (C1:e C2:f C3:g C4:h C5:i) + 1.0*oaa_c (C1:a C2:b C3:c C4:d) -> 1.0*akg_c (C1:e C2:f C3:g C4:h C5:i) + 1.0*asp_DASH_L_c (C1:a C2:b C3:c C4:d) ;
ATPM	1.0*atp_c -> 1.0*atp_c.ext ;
CS	1.0*oaa_c (C1:a C2:b C3:c C4:d) + 1.0*accoa_c (C1:e C2:f) -> 1.0*cit_c (C1:d C2:c C3:b C4:f C5:e C6:a) ;
DAPDC	1.0*26dap_DASH_M_c (C1:a C2:b C3:c C4:d C5:e C6:f C7:g) -> 1.0*lys_DASH_L_c (C1:a C2:b C3:c C4:d C5:e C6:f) + 1.0*co2_c (C1:g) ;
Ec_Biomass_INCA	0.176*phe_DASH_L_c + 0.443*mlthf_c + 0.34*oaa_c + 0.326*lys_DASH_L_c + 33.247*atp_c + 0.205*ser_DASH_L_c + 0.129*g3p_c + 0.131*tyr_DASH_L_c + 0.051*pep_c + 0.146*met_DASH_L_c + 0.205*g6p_c + 0.087*akg_c + 0.25*glu_DASH_L_c + 0.25*gln_DASH_L_c + 0.754*r5p_c + 0.071*f6p_c + 0.083*pyr_c + 0.582*gly_c + 0.241*thr_DASH_L_c + 0.229*asp_DASH_L_c + 5.363*nadph_c + 0.087*cys_DASH_L_c + 0.619*3pg_c + 0.402…
EDA	1.0*2ddg6p_c (C1:a C2:b C3:c C4:d C5:e C6:f) -> 1.0*pyr_c (C1:a C2:b C3:c) + 1.0*g3p_c (C1:d C2:e C3:f) ;
EDD	1.0*6pgc_c (C1:a C2:b C3:c C4:d C5:e C6:f) -> 1.0*2ddg6p_c (C1:a C2:b C3:c C4:d C5:e C6:f) ;
EX_ac_LPAREN_e_RPAREN_	1.0*ac_c (C1:a C2:b) -> 1.0*ac_c.ext (C1:a C2:b) ;
EX_co2_LPAREN_e_RPAREN_	1.0*co2_c (C1:a) -> 1.0*co2_c.ext (C1:a) ;
EX_co2_LPAREN_e_RPAREN__unlabeled	1.0*co2_c.unlabeled (C1:a) + 1.0*co2_c (C1:b) -> 1.0*co2_c.out (C1:b) + 1.0*co2_c (C1:a) ;
EX_glc_LPAREN_e_RPAREN_	1.0*glc_DASH_D_e.ext (C1:a C2:b C3:c C4:d C5:e C6:f) -> 1.0*glc_DASH_D_e (C1:a C2:b C3:c C4:d C5:e C6:f) ;
EX_nh4_LPAREN_e_RPAREN_	1.0*nh4_c.ext -> 1.0*nh4_c ;
EX_o2_LPAREN_e_RPAREN_	1.0*o2_c.ext -> 1.0*o2_c ;
EX_so4_LPAREN_e_RPAREN_	1.0*so4_c.ext -> 1.0*so4_c ;
FADR_NADH_CYTBD_HYD_ATPS4r	1.0*fadh2_c + 0.5*o2_c -> 1.0*atp_c ;
FBA	1.0*fdp_c (C1:a C2:b C3:c C4:d C5:e C6:f) -> 1.0*dhap_c (C1:c C2:b C3:a) + 1.0*g3p_c (C1:d C2:e C3:f) ;
FBA_reverse	1.0*dhap_c (C1:c C2:b C3:a) + 1.0*g3p_c (C1:d C2:e C3:f) -> 1.0*fdp_c (C1:a C2:b C3:c C4:d C5:e C6:f) ;
FUM	1.0*fum_c (C1:a C2:b C3:c C4:d) -> 1.0*mal_DASH_L_c (C1:a C2:b C3:c C4:d) ;
FUM_reverse	1.0*mal_DASH_L_c (C1:a C2:b C3:c C4:d) -> 1.0*fum_c (C1:a C2:b C3:c C4:d) ;
G6PDH2r_PGL	1.0*g6p_c (C1:a C2:b C3:c C4:d C5:e C6:f) -> 1.0*6pgc_c (C1:a C2:b C3:c C4:d C5:e C6:f) + 1.0*nadph_c ;
GAPD_PGK	1.0*g3p_c (C1:a C2:b C3:c) -> 1.0*nadh_c + 1.0*atp_c + 1.0*3pg_c (C1:a C2:b C3:c) ;
GAPD_PGK_reverse	1.0*nadh_c + 1.0*atp_c + 1.0*3pg_c (C1:a C2:b C3:c) -> 1.0*g3p_c (C1:a C2:b C3:c) ;
GHMT2r	1.0*ser_DASH_L_c (C1:a C2:b C3:c) -> 1.0*gly_c (C1:a C2:b) + 1.0*mlthf_c (C1:c) ;
GHMT2r_reverse	1.0*gly_c (C1:a C2:b) + 1.0*mlthf_c (C1:c) -> 1.0*ser_DASH_L_c (C1:a C2:b C3:c) ;
GLCptspp	1.0*pep_c (C1:g C2:h C3:i) + 1.0*glc_DASH_D_e (C1:a C2:b C3:c C4:d C5:e C6:f) -> 1.0*pyr_c (C1:g C2:h C3:i) + 1.0*g6p_c (C1:a C2:b C3:c C4:d C5:e C6:f) ;
GLCt2pp	1.0*glc_DASH_D_e (C1:a C2:b C3:c C4:d C5:e C6:f) -> 1.0*glc_DASH_D_c (C1:a C2:b C3:c C4:d C5:e C6:f) ;
GLNS	1.0*glu_DASH_L_c (C1:a C2:b C3:c C4:d C5:e) + 1.0*atp_c + 1.0*nh4_c -> 1.0*gln_DASH_L_c (C1:a C2:b C3:c C4:d C5:e) ;
GluSYN	1.0*akg_c (C1:a C2:b C3:c C4:d C5:e) + 1.0*nh4_c + 1.0*nadph_c -> 1.0*glu_DASH_L_c (C1:a C2:b C3:c C4:d C5:e) ;
GND	1.0*6pgc_c (C1:a C2:b C3:c C4:d C5:e C6:f) -> 1.0*ru5p_DASH_D_c (C1:b C2:c C3:d C4:e C5:f) + 1.0*co2_c (C1:a) + 1.0*nadph_c ;
HEX1	1.0*glc_DASH_D_c (C1:a C2:b C3:c C4:d C5:e C6:f) + 1.0*atp_c -> 1.0*g6p_c (C1:a C2:b C3:c C4:d C5:e C6:f) ;
HisSYN	1.0*10fthf_c (C1:f) + 1.0*prpp_c (C1:a C2:b C3:c C4:d C5:e) + 1.0*gln_DASH_L_c (C1:g C2:h C3:i C4:j C5:k) + 4.0*atp_c + 1.0*asp_DASH_L_c (C1:l C2:m C3:n C4:o) -> 2.0*nadh_c + 1.0*his_DASH_L_c (C1:e C2:d C3:c C4:b C5:a C6:f) + 1.0*akg_c (C1:g C2:h C3:i C4:j C5:k) + 1.0*fum_c (C1:l C2:m C3:n C4:o) ;
ICDHyr	1.0*icit_c (C1:a C2:b C3:c C4:d C5:e C6:f) -> 1.0*akg_c (C1:a C2:b C3:c C4:d C5:e) + 1.0*nadph_c + 1.0*co2_c (C1:f) ;
ICDHyr_reverse	1.0*akg_c (C1:a C2:b C3:c C4:d C5:e) + 1.0*nadph_c + 1.0*co2_c (C1:f) -> 1.0*icit_c (C1:a C2:b C3:c C4:d C5:e C6:f) ;
ICL	1.0*icit_c (C1:a C2:b C3:c C4:d C5:e C6:f) -> 1.0*succ_c (C1:e C2:d C3:c C4:f) + 1.0*glx_c (C1:a C2:b) ;
IleSYN	1.0*glu_DASH_L_c (C1:h C2:i C3:j C4:k C5:l) + 1.0*pyr_c (C1:e C2:f C3:g) + 1.0*nadph_c + 1.0*thr_DASH_L_c (C1:a C2:b C3:c C4:d) -> 1.0*ile_DASH_L_c (C1:a C2:b C3:f C4:c C5:d C6:g) + 1.0*co2_c (C1:e) + 1.0*akg_c (C1:h C2:i C3:j C4:k C5:l) + 1.0*nh4_c ;
LeuSYN	1.0*glu_DASH_L_c (C1:i C2:j C3:k C4:l C5:m) + 1.0*pyr_c (C1:c C2:d C3:e) + 1.0*pyr_c (C1:f C2:g C3:h) + 1.0*nadph_c + 1.0*accoa_c (C1:a C2:b) -> 1.0*nadh_c + 1.0*leu_DASH_L_c (C1:a C2:b C3:d C4:g C5:h C6:e) + 1.0*co2_c (C1:c) + 1.0*co2_c (C1:f) + 1.0*akg_c (C1:i C2:j C3:k C4:l C5:m) ;
MALS	1.0*glx_c (C1:a C2:b) + 1.0*accoa_c (C1:c C2:d) -> 1.0*mal_DASH_L_c (C1:a C2:b C3:d C4:c) ;
MDH	1.0*mal_DASH_L_c (C1:a C2:b C3:c C4:d) -> 1.0*oaa_c (C1:a C2:b C3:c C4:d) + 1.0*nadh_c ;
MDH_reverse	1.0*oaa_c (C1:a C2:b C3:c C4:d) + 1.0*nadh_c -> 1.0*mal_DASH_L_c (C1:a C2:b C3:c C4:d) ;
ME1	1.0*mal_DASH_L_c (C1:a C2:b C3:c C4:d) -> 1.0*pyr_c (C1:a C2:b C3:c) + 1.0*co2_c (C1:d) + 1.0*nadph_c ;
ME2	1.0*mal_DASH_L_c (C1:a C2:b C3:c C4:d) -> 1.0*pyr_c (C1:a C2:b C3:c) + 1.0*nadh_c + 1.0*co2_c (C1:d) ;
MetSYN	1.0*succoa_c (C1:i C2:j C3:k C4:l) + 1.0*atp_c + 1.0*methf_c (C1:e) + 1.0*asp_DASH_L_c (C1:a C2:b C3:c C4:d) + 2.0*nadph_c + 1.0*cys_DASH_L_c (C1:f C2:g C3:h) -> 1.0*pyr_c (C1:f C2:g C3:h) + 1.0*succ_c (C1:i C2:j C3:k C4:l) + 1.0*met_DASH_L_c (C1:a C2:b C3:c C4:d C5:e) + 1.0*nh4_c ;
MlthfSYN	1.0*gly_c (C1:a C2:b) -> 1.0*nadh_c + 1.0*co2_c (C1:a) + 1.0*mlthf_c (C1:b) + 1.0*nh4_c ;
MlthfSYN_reverse	1.0*nadh_c + 1.0*co2_c (C1:a) + 1.0*mlthf_c (C1:b) + 1.0*nh4_c -> 1.0*gly_c (C1:a C2:b) ;
MTHFC	1.0*mlthf_c (C1:a) -> 1.0*10fthf_c (C1:a) + 1.0*nadph_c ;
MTHFD	1.0*nadh_c + 1.0*mlthf_c (C1:a) -> 1.0*methf_c (C1:a) ;
NADH_CYTBD_HYD_ATPS4r	1.0*nadh_c + 0.5*o2_c -> 2.0*atp_c ;
NADTRHD_THD2pp	1.0*nadh_c -> 1.0*nadph_c ;
NADTRHD_THD2pp_reverse	1.0*nadph_c -> 1.0*nadh_c ;
PDH	1.0*pyr_c (C1:a C2:b C3:c) -> 1.0*nadh_c + 1.0*accoa_c (C1:b C2:c) + 1.0*co2_c (C1:a) ;
PFK	1.0*f6p_c (C1:a C2:b C3:c C4:d C5:e C6:f) + 1.0*atp_c -> 1.0*fdp_c (C1:a C2:b C3:c C4:d C5:e C6:f) ;
PGI	1.0*g6p_c (C1:a C2:b C3:c C4:d C5:e C6:f) -> 1.0*f6p_c (C1:a C2:b C3:c C4:d C5:e C6:f) ;
PGI_reverse	1.0*f6p_c (C1:a C2:b C3:c C4:d C5:e C6:f) -> 1.0*g6p_c (C1:a C2:b C3:c C4:d C5:e C6:f) ;
PGM	1.0*3pg_c (C1:a C2:b C3:c) -> 1.0*pep_c (C1:a C2:b C3:c) ;
PGM_reverse	1.0*pep_c (C1:a C2:b C3:c) -> 1.0*3pg_c (C1:a C2:b C3:c) ;
PheSYN	1.0*e4p_c (C1:g C2:h C3:i C4:j) + 1.0*glu_DASH_L_c (C1:k C2:l C3:m C4:n C5:o) + 1.0*nadph_c + 1.0*atp_c + 1.0*pep_c (C1:a C2:b C3:c) + 1.0*pep_c (C1:d C2:e C3:f) -> 1.0*phe_DASH_L_c (C1:a C2:b C3:c C4:e C5:f C6:g C7:h C8:i C9:j) + 1.0*co2_c (C1:d) + 1.0*akg_c (C1:k C2:l C3:m C4:n C5:o) ;
PPC	1.0*pep_c (C1:a C2:b C3:c) + 1.0*co2_c (C1:d) -> 1.0*oaa_c (C1:a C2:b C3:c C4:d) ;
PPCK	1.0*oaa_c (C1:a C2:b C3:c C4:d) + 1.0*atp_c -> 1.0*pep_c (C1:a C2:b C3:c) + 1.0*co2_c (C1:d) ;
ProSYN	1.0*glu_DASH_L_c (C1:a C2:b C3:c C4:d C5:e) + 1.0*atp_c + 2.0*nadph_c -> 1.0*pro_DASH_L_c (C1:a C2:b C3:c C4:d C5:e) ;
PRPPS	1.0*r5p_c (C1:a C2:b C3:c C4:d C5:e) + 1.0*atp_c -> 1.0*prpp_c (C1:a C2:b C3:c C4:d C5:e) ;
PTAr_ACKr_ACS	1.0*accoa_c (C1:a C2:b) -> 1.0*atp_c + 1.0*ac_c (C1:a C2:b) ;
PTAr_ACKr_ACS_reverse	1.0*atp_c + 1.0*ac_c (C1:a C2:b) -> 1.0*accoa_c (C1:a C2:b) ;
PYK	1.0*pep_c (C1:a C2:b C3:c) -> 1.0*pyr_c (C1:a C2:b C3:c) + 1.0*atp_c ;
RPE	1.0*ru5p_DASH_D_c (C1:a C2:b C3:c C4:d C5:e) -> 1.0*xu5p_DASH_D_c (C1:a C2:b C3:c C4:d C5:e) ;
RPE_reverse	1.0*xu5p_DASH_D_c (C1:a C2:b C3:c C4:d C5:e) -> 1.0*ru5p_DASH_D_c (C1:a C2:b C3:c C4:d C5:e) ;
RPI	1.0*ru5p_DASH_D_c (C1:a C2:b C3:c C4:d C5:e) -> 1.0*r5p_c (C1:a C2:b C3:c C4:d C5:e) ;
RPI_reverse	1.0*r5p_c (C1:a C2:b C3:c C4:d C5:e) -> 1.0*ru5p_DASH_D_c (C1:a C2:b C3:c C4:d C5:e) ;
SERAT_CYSS	3.0*atp_c + 1.0*ser_DASH_L_c (C1:a C2:b C3:c) + 1.0*so4_c + 1.0*accoa_c (C1:d C2:e) + 4.0*nadph_c -> 1.0*ac_c (C1:d C2:e) + 1.0*cys_DASH_L_c (C1:a C2:b C3:c) ;
SerSYN	1.0*glu_DASH_L_c (C1:d C2:e C3:f C4:g C5:h) + 1.0*3pg_c (C1:a C2:b C3:c) -> 1.0*akg_c (C1:d C2:e C3:f C4:g C5:h) + 1.0*nadh_c + 1.0*ser_DASH_L_c (C1:a C2:b C3:c) ;
SUCCOAS	1.0*succoa_c (C1:a C2:b C3:c C4:d) -> 1.0*succ_c (C1:a C2:b C3:c C4:d) + 1.0*atp_c ;
SUCCOAS_reverse	1.0*succ_c (C1:a C2:b C3:c C4:d) + 1.0*atp_c -> 1.0*succoa_c (C1:a C2:b C3:c C4:d) ;
SUCDi	1.0*succ_c (C1:a C2:b C3:c C4:d) -> 1.0*fadh2_c + 1.0*fum_c (C1:a C2:b C3:c C4:d) ;
SUCDi_reverse	1.0*fadh2_c + 1.0*fum_c (C1:a C2:b C3:c C4:d) -> 1.0*succ_c (C1:a C2:b C3:c C4:d) ;
TALA	1.0*s7p_c (C1:a C2:b C3:c C4:d C5:e C6:f C7:g) -> 1.0*e4p_c (C1:d C2:e C3:f C4:g) + 1.0*TA_C3_c (C1:a C2:b C3:c) ;
TALA_reverse	1.0*e4p_c (C1:d C2:e C3:f C4:g) + 1.0*TA_C3_c (C1:a C2:b C3:c) -> 1.0*s7p_c (C1:a C2:b C3:c C4:d C5:e C6:f C7:g) ;
THRD_GLYAT	1.0*thr_DASH_L_c (C1:a C2:b C3:c C4:d) -> 1.0*nadh_c + 1.0*gly_c (C1:a C2:b) + 1.0*accoa_c (C1:c C2:d) ;
ThrSYN	2.0*atp_c + 1.0*asp_DASH_L_c (C1:a C2:b C3:c C4:d) + 2.0*nadph_c -> 1.0*thr_DASH_L_c (C1:a C2:b C3:c C4:d) ;
TKT1a	1.0*s7p_c (C1:a C2:b C3:c C4:d C5:e C6:f C7:g) -> 1.0*TK_C2_c (C1:a C2:b) + 1.0*r5p_c (C1:c C2:d C3:e C4:f C5:g) ;
TKT1a_reverse	1.0*TK_C2_c (C1:a C2:b) + 1.0*r5p_c (C1:c C2:d C3:e C4:f C5:g) -> 1.0*s7p_c (C1:a C2:b C3:c C4:d C5:e C6:f C7:g) ;
TKT1b	1.0*f6p_c (C1:a C2:b C3:c C4:d C5:e C6:f) -> 1.0*TA_C3_c (C1:a C2:b C3:c) + 1.0*g3p_c (C1:d C2:e C3:f) ;
TKT1b_reverse	1.0*TA_C3_c (C1:a C2:b C3:c) + 1.0*g3p_c (C1:d C2:e C3:f) -> 1.0*f6p_c (C1:a C2:b C3:c C4:d C5:e C6:f) ;
TKT2a	1.0*xu5p_DASH_D_c (C1:a C2:b C3:c C4:d C5:e) -> 1.0*TK_C2_c (C1:a C2:b) + 1.0*g3p_c (C1:c C2:d C3:e) ;
TKT2a_reverse	1.0*TK_C2_c (C1:a C2:b) + 1.0*g3p_c (C1:c C2:d C3:e) -> 1.0*xu5p_DASH_D_c (C1:a C2:b C3:c C4:d C5:e) ;
TKT2b	1.0*f6p_c (C1:a C2:b C3:c C4:d C5:e C6:f) -> 1.0*e4p_c (C1:c C2:d C3:e C4:f) + 1.0*TK_C2_c (C1:a C2:b) ;
TKT2b_reverse	1.0*e4p_c (C1:c C2:d C3:e C4:f) + 1.0*TK_C2_c (C1:a C2:b) -> 1.0*f6p_c (C1:a C2:b C3:c C4:d C5:e C6:f) ;
TPI	1.0*dhap_c (C1:a C2:b C3:c) -> 1.0*g3p_c (C1:a C2:b C3:c) ;
TPI_reverse	1.0*g3p_c (C1:a C2:b C3:c) -> 1.0*dhap_c (C1:a C2:b C3:c) ;
TrpSYN	1.0*e4p_c (C1:l C2:m C3:n C4:o) + 1.0*gln_DASH_L_c (C1:s C2:t C3:u C4:v C5:w) + 1.0*nadph_c + 1.0*r5p_c (C1:d C2:e C3:f C4:g C5:h) + 3.0*atp_c + 1.0*ser_DASH_L_c (C1:a C2:b C3:c) + 1.0*pep_c (C1:i C2:j C3:k) + 1.0*pep_c (C1:p C2:q C3:r) -> 1.0*pyr_c (C1:p C2:q C3:r) + 1.0*glu_DASH_L_c (C1:s C2:t C3:u C4:v C5:w) + 1.0*g3p_c (C1:f C2:g C3:h) + 1.0*co2_c (C1:i) + 1.0*trp_DASH_L_c (C1:a C2:b C3:c C4:…
TyrSYN	1.0*e4p_c (C1:g C2:h C3:i C4:j) + 1.0*glu_DASH_L_c (C1:k C2:l C3:m C4:n C5:o) + 1.0*nadph_c + 1.0*atp_c + 1.0*pep_c (C1:a C2:b C3:c) + 1.0*pep_c (C1:d C2:e C3:f) -> 1.0*nadh_c + 1.0*tyr_DASH_L_c (C1:a C2:b C3:c C4:e C5:f C6:g C7:h C8:i C9:j) + 1.0*co2_c (C1:d) + 1.0*akg_c (C1:k C2:l C3:m C4:n C5:o) ;
ValSYN	1.0*glu_DASH_L_c (C1:g C2:h C3:i C4:j C5:k) + 1.0*pyr_c (C1:a C2:b C3:c) + 1.0*pyr_c (C1:d C2:e C3:f) + 1.0*nadph_c -> 1.0*co2_c (C1:d) + 1.0*akg_c (C1:g C2:h C3:i C4:j C5:k) + 1.0*val_DASH_L_c (C1:a C2:b C3:c C4:e C5:f) ;

## Sheet: Net_fluxes
sample_name_abbreviation	rxn_id	flux	flux_stdev	flux_lb	flux_ub	flux_units
OxicEvo07BEcoli13CGlc	26dap_DASH_MSYN	0.0312375	0.000823049	0.0292478	0.03254	EX_glc_LPAREN_e_RPAREN__normalized
OxicEvo07BEcoli13CGlc	26dap_DASH_MSYN	0.30644	0.00807411	0.286921	0.319218	mmol*gDCW-1*hr-1
OxicEvo10Ecoli13CGlc	26dap_DASH_MSYN	0.0232688	0.000242519	0.0227843	0.0237543	EX_glc_LPAREN_e_RPAREN__normalized
OxicEvo10Ecoli13CGlc	26dap_DASH_MSYN	0.309825	0.00322916	0.303374	0.316291	mmol*gDCW-1*hr-1
OxicEvo07BEcoli13CGlc	ACKr	-0.246365	25.4602	-0.0961248	-101.937	EX_glc_LPAREN_e_RPAREN__normalized
OxicEvo10Ecoli13CGlc	ACKr	-0.738028	18.6414	-0.53721	-75.1028	EX_glc_LPAREN_e_RPAREN__normalized
OxicEvo07BEcoli13CGlc	ACONTa	0.338384	25.4165	0.27087	101.937	EX_glc_LPAREN_e_RPAREN__normalized
OxicEvo10Ecoli13CGlc	ACONTa	0.180035	18.7346	0.164434	75.1028	EX_glc_LPAREN_e_RPAREN__normalized
OxicEvo07BEcoli13CGlc	ACONTa_ACONTb	3.31955	249.336	2.65724	1000	mmol*gDCW-1*hr-1
OxicEvo10Ecoli13CGlc	ACONTa_ACONTb	2.39718	249.453	2.18945	1000	mmol*gDCW-1*hr-1
OxicEvo07BEcoli13CGlc	ACONTb	0.338384	25.4165	0.27087	101.937	EX_glc_LPAREN_e_RPAREN__normalized
OxicEvo10Ecoli13CGlc	ACONTb	0.180035	18.7346	0.164434	75.1028	EX_glc_LPAREN_e_RPAREN__normalized
OxicEvo07BEcoli13CGlc	ACS	-0.246365	25.4602	-0.0961248	-101.937	EX_glc_LPAREN_e_RPAREN__normalized
OxicEvo10Ecoli13CGlc	ACS	-0.738028	18.6414	-0.53721	-75.1028	EX_glc_LPAREN_e_RPAREN__normalized
OxicEvo07BEcoli13CGlc	AKGDH	0.175716	0.0392474	0.0872849	0.244274	EX_glc_LPAREN_e_RPAREN__normalized
OxicEvo07BEcoli13CGlc	AKGDH	1.72377	0.385017	0.856265	2.39633	mmol*gDCW-1*hr-1
OxicEvo10Ecoli13CGlc	AKGDH	0.0756079	0.0125845	0.0554008	0.105739	EX_glc_LPAREN_e_RPAREN__normalized
OxicEvo10Ecoli13CGlc	AKGDH	1.00673	0.167564	0.737665	1.40792	mmol*gDCW-1*hr-1
OxicEvo07BEcoli13CGlc	ALATA_L	0.0467604	0.00123205	0.043782	0.0487102	EX_glc_LPAREN_e_RPAREN__normalized
OxicEvo07BEcoli13CGlc	ALATA_L	0.45872	0.0120864	0.429502	0.477847	mmol*gDCW-1*hr-1
OxicEvo10Ecoli13CGlc	ALATA_L	0.0348318	0.000363034	0.0341065	0.0355586	EX_glc_LPAREN_e_RPAREN__normalized
OxicEvo10Ecoli13CGlc	ALATA_L	0.463787	0.00483383	0.454131	0.473466	mmol*gDCW-1*hr-1
OxicEvo07BEcoli13CGlc	ArgSYN	0.0269256	0.000709438	0.0252106	0.0280483	EX_glc_LPAREN_e_RPAREN__normalized
OxicEvo07BEcoli13CGlc	ArgSYN	0.26414	0.00695959	0.247315	0.275154	mmol*gDCW-1*hr-1
OxicEvo10Ecoli13CGlc	ArgSYN	0.0200568	0.000209042	0.0196392	0.0204754	EX_glc_LPAREN_e_RPAREN__normalized
OxicEvo10Ecoli13CGlc	ArgSYN	0.267058	0.00278342	0.261497	0.272631	mmol*gDCW-1*hr-1
OxicEvo07BEcoli13CGlc	ASNN	0.0219429	0.000578154	0.0205453	0.0228579	EX_glc_LPAREN_e_RPAREN__normalized
OxicEvo07BEcoli13CGlc	ASNN	0.21526	0.00567169	0.201549	0.224236	mmol*gDCW-1*hr-1
OxicEvo10Ecoli13CGlc	ASNN	0.0163452	0.000170358	0.0160049	0.0166863	EX_glc_LPAREN_e_RPAREN__normalized
OxicEvo10Ecoli13CGlc	ASNN	0.217638	0.00226833	0.213106	0.22218	mmol*gDCW-1*hr-1
OxicEvo07BEcoli13CGlc	ASPTA	0.174202	0.00947431	0.163122	0.201019	EX_glc_LPAREN_e_RPAREN__normalized
OxicEvo07BEcoli13CGlc	ASPTA	1.70892	0.092943	1.60023	1.972	mmol*gDCW-1*hr-1
OxicEvo10Ecoli13CGlc	ASPTA	0.129763	0.00190393	0.12706	0.134676	EX_glc_LPAREN_e_RPAREN__normalized
OxicEvo10Ecoli13CGlc	ASPTA	1.7278	0.0253509	1.69182	1.79322	mmol*gDCW-1*hr-1
OxicEvo07BEcoli13CGlc	ATPM	2.86451	0.592607	1.21024	3.58067	EX_glc_LPAREN_e_RPAREN__normalized
OxicEvo07BEcoli13CGlc	ATPM	28.1009	5.81347	11.8724	35.1263	mmol*gDCW-1*hr-1
OxicEvo10Ecoli13CGlc	ATPM	4.96507	0.651649	3.66715	6.27375	EX_glc_LPAREN_e_RPAREN__normalized
OxicEvo10Ecoli13CGlc	ATPM	66.1103	8.67675	48.8284	83.5355	mmol*gDCW-1*hr-1
OxicEvo07BEcoli13CGlc	CS	0.338384	0.0371755	0.246472	0.395174	EX_glc_LPAREN_e_RPAREN__normalized
OxicEvo07BEcoli13CGlc	CS	3.31955	0.364691	2.41789	3.87666	mmol*gDCW-1*hr-1
OxicEvo10Ecoli13CGlc	CS	0.180035	0.00995841	0.164434	0.204268	EX_glc_LPAREN_e_RPAREN__normalized
OxicEvo10Ecoli13CGlc	CS	2.39718	0.132597	2.18946	2.71985	mmol*gDCW-1*hr-1
OxicEvo07BEcoli13CGlc	DAPDC	0.0312375	0.000823049	0.0292478	0.03254	EX_glc_LPAREN_e_RPAREN__normalized
OxicEvo07BEcoli13CGlc	DAPDC	0.30644	0.00807411	0.286921	0.319218	mmol*gDCW-1*hr-1
OxicEvo10Ecoli13CGlc	DAPDC	0.0232688	0.000242519	0.0227843	0.0237543	EX_glc_LPAREN_e_RPAREN__normalized
OxicEvo10Ecoli13CGlc	DAPDC	0.309825	0.00322916	0.303374	0.316291	mmol*gDCW-1*hr-1
OxicEvo07BEcoli13CGlc	Ec_Biomass_INCA	0.0958206	0.00252469	0.0897173	0.099816	EX_glc_LPAREN_e_RPAREN__normalized
OxicEvo07BEcoli13CGlc	Ec_Biomass_INCA	0.94	0.0247672	0.880126	0.979195	mmol*gDCW-1*hr-1
OxicEvo10Ecoli13CGlc	Ec_Biomass_INCA	0.0713765	0.000743923	0.0698904	0.0728661	EX_glc_LPAREN_e_RPAREN__normalized
OxicEvo10Ecoli13CGlc	Ec_Biomass_INCA	0.950384	0.00990539	0.930596	0.970217	mmol*gDCW-1*hr-1
OxicEvo07BEcoli13CGlc	EDA	0.0913082	0.0183143	0.0457776	0.119035	EX_glc_LPAREN_e_RPAREN__normalized
OxicEvo07BEcoli13CGlc	EDA	0.895734	0.179663	0.449078	1.16773	mmol*gDCW-1*hr-1
OxicEvo10Ecoli13CGlc	EDA		18.7757	0	75.1028	EX_glc_LPAREN_e_RPAREN__normalized
OxicEvo10Ecoli13CGlc	EDA		0.0871706	0	0.348682	mmol*gDCW-1*hr-1
OxicEvo07BEcoli13CGlc	EDD	0.0913082	0.0183143	0.0457776	0.119035	EX_glc_LPAREN_e_RPAREN__normalized
OxicEvo07BEcoli13CGlc	EDD	0.895734	0.179663	0.449078	1.16773	mmol*gDCW-1*hr-1
OxicEvo10Ecoli13CGlc	EDD		18.7757	0	75.1028	EX_glc_LPAREN_e_RPAREN__normalized
OxicEvo10Ecoli13CGlc	EDD		0.0871706	0	0.348682	mmol*gDCW-1*hr-1
OxicEvo07BEcoli13CGlc	ENO	1.4251	25.1678	1.26571	101.937	EX_glc_LPAREN_e_RPAREN__normalized
OxicEvo10Ecoli13CGlc	ENO	1.61206	18.202	0	72.8079	EX_glc_LPAREN_e_RPAREN__normalized
OxicEvo07BEcoli13CGlc	EX_ac_LPAREN_e_RPAREN_	0.295617	0.0647551	0.145681	0.404702	EX_glc_LPAREN_e_RPAREN__normalized
OxicEvo07BEcoli13CGlc	EX_ac_LPAREN_e_RPAREN_	2.9	0.635247	1.42914	3.97012	mmol*gDCW-1*hr-1
OxicEvo10Ecoli13CGlc	EX_ac_LPAREN_e_RPAREN_	0.774716	0.100715	0.573937	0.976795	EX_glc_LPAREN_e_RPAREN__normalized
OxicEvo10Ecoli13CGlc	EX_ac_LPAREN_e_RPAREN_	10.3154	1.34102	7.64201	13.0061	mmol*gDCW-1*hr-1
OxicEvo07BEcoli13CGlc	EX_co2_LPAREN_e_RPAREN_	1.60632	0.131772	1.23966	1.76675	EX_glc_LPAREN_e_RPAREN__normalized
OxicEvo07BEcoli13CGlc	EX_co2_LPAREN_e_RPAREN_	15.758	1.29268	12.1611	17.3318	mmol*gDCW-1*hr-1
OxicEvo10Ecoli13CGlc	EX_co2_LPAREN_e_RPAREN_	1.61813	0.113634	1.39223	1.84677	EX_glc_LPAREN_e_RPAREN__normalized
OxicEvo10Ecoli13CGlc	EX_co2_LPAREN_e_RPAREN_	21.5456	1.51305	18.5377	24.5899	mmol*gDCW-1*hr-1
OxicEvo07BEcoli13CGlc	EX_co2_LPAREN_e_RPAREN__unlabeled	0.266566	0.0778702	0.116065	0.427546	EX_glc_LPAREN_e_RPAREN__normalized
OxicEvo07BEcoli13CGlc	EX_co2_LPAREN_e_RPAREN__unlabeled	2.61501	0.763907	1.1386	4.19422	mmol*gDCW-1*hr-1
OxicEvo10Ecoli13CGlc	EX_co2_LPAREN_e_RPAREN__unlabeled	0.192021	0.0751508	0.0608538	0.361457	EX_glc_LPAREN_e_RPAREN__normalized
OxicEvo10Ecoli13CGlc	EX_co2_LPAREN_e_RPAREN__unlabeled	2.55677	1.00064	0.810273	4.81283	mmol*gDCW-1*hr-1
OxicEvo07BEcoli13CGlc	EX_glc_LPAREN_e_RPAREN_	1	0.040363	0.878552	1.04	EX_glc_LPAREN_e_RPAREN__normalized
OxicEvo07BEcoli13CGlc	EX_glc_LPAREN_e_RPAREN_	9.81	0.395961	8.61859	10.2024	mmol*gDCW-1*hr-1
OxicEvo10Ecoli13CGlc	EX_glc_LPAREN_e_RPAREN_	1	0.0520888	0.896216	1.10457	EX_glc_LPAREN_e_RPAREN__normalized
OxicEvo10Ecoli13CGlc	EX_glc_LPAREN_e_RPAREN_	13.3151	0.693566	11.9332	14.7074	mmol*gDCW-1*hr-1
OxicEvo07BEcoli13CGlc	EX_nh4_LPAREN_e_RPAREN_	0.667199	0.0175794	0.624701	0.695019	EX_glc_LPAREN_e_RPAREN__normalized
OxicEvo07BEcoli13CGlc	EX_nh4_LPAREN_e_RPAREN_	6.54522	0.172454	6.12832	6.81814	mmol*gDCW-1*hr-1
OxicEvo10Ecoli13CGlc	EX_nh4_LPAREN_e_RPAREN_	0.496995	0.00517994	0.486647	0.507366	EX_glc_LPAREN_e_RPAREN__normalized
OxicEvo10Ecoli13CGlc	EX_nh4_LPAREN_e_RPAREN_	6.61753	0.0689713	6.47974	6.75562	mmol*gDCW-1*hr-1
OxicEvo07BEcoli13CGlc	EX_o2_LPAREN_e_RPAREN_	1.38579	0.1314	1.02256	1.54816	EX_glc_LPAREN_e_RPAREN__normalized
OxicEvo07BEcoli13CGlc	EX_o2_LPAREN_e_RPAREN_	13.5946	1.28903	10.0313	15.1874	mmol*gDCW-1*hr-1
OxicEvo10Ecoli13CGlc	EX_o2_LPAREN_e_RPAREN_	1.45386	0.113602	1.22802	1.68243	EX_glc_LPAREN_e_RPAREN__normalized
OxicEvo10Ecoli13CGlc	EX_o2_LPAREN_e_RPAREN_	19.3583	1.51262	16.3512	22.4017	mmol*gDCW-1*hr-1
OxicEvo07BEcoli13CGlc	EX_so4_LPAREN_e_RPAREN_	0.0223262	0.000588253	0.0209041	0.0232571	EX_glc_LPAREN_e_RPAREN__normalized
OxicEvo07BEcoli13CGlc	EX_so4_LPAREN_e_RPAREN_	0.21902	0.00577076	0.205069	0.228152	mmol*gDCW-1*hr-1
OxicEvo10Ecoli13CGlc	EX_so4_LPAREN_e_RPAREN_	0.0166307	0.000173334	0.0162845	0.0169778	EX_glc_LPAREN_e_RPAREN__normalized
OxicEvo10Ecoli13CGlc	EX_so4_LPAREN_e_RPAREN_	0.22144	0.00230796	0.216829	0.226061	mmol*gDCW-1*hr-1
OxicEvo07BEcoli13CGlc	FADR_NADH_CYTBD_HYD_ATPS4r	0.235089	0.0362272	0.14789	0.292799	EX_glc_LPAREN_e_RPAREN__normalized
OxicEvo07BEcoli13CGlc	FADR_NADH_CYTBD_HYD_ATPS4r	2.30623	0.355389	1.4508	2.87235	mmol*gDCW-1*hr-1
OxicEvo10Ecoli13CGlc	FADR_NADH_CYTBD_HYD_ATPS4r	0.103091	0.00984565	0.0877948	0.127177	EX_glc_LPAREN_e_RPAREN__normalized
OxicEvo10Ecoli13CGlc	FADR_NADH_CYTBD_HYD_ATPS4r	1.37266	0.131096	1.16899	1.69338	mmol*gDCW-1*hr-1
OxicEvo07BEcoli13CGlc	FBA	0.746247	0.0214323	0.674473	0.760202	EX_glc_LPAREN_e_RPAREN__normalized
OxicEvo07BEcoli13CGlc	FBA	7.32068	0.21025	6.61658	7.45759	mmol*gDCW-1*hr-1
OxicEvo10Ecoli13CGlc	FBA	0.851275	0.0339654	0.782918	0.918779	EX_glc_LPAREN_e_RPAREN__normalized
OxicEvo10Ecoli13CGlc	FBA	11.3348	0.452252	10.4246	12.2336	mmol*gDCW-1*hr-1
OxicEvo07BEcoli13CGlc	FUM	0.111124	0.0555622	0	0.222249	EX_glc_LPAREN_e_RPAREN__normalized
OxicEvo07BEcoli13CGlc	FUM	1.09013	0.545066	0	2.18026	mmol*gDCW-1*hr-1
OxicEvo10Ecoli13CGlc	FUM	0.129571	18.7471	0.114271	75.1028	EX_glc_LPAREN_e_RPAREN__normalized
OxicEvo10Ecoli13CGlc	FUM	1.72525	249.62	1.52153	1000	mmol*gDCW-1*hr-1
OxicEvo07BEcoli13CGlc	G6PDH2r	0.292618	0.017161	0.2441	0.312744	EX_glc_LPAREN_e_RPAREN__normalized
OxicEvo10Ecoli13CGlc	G6PDH2r	0.233115	0.0140563	0.206801	0.263027	EX_glc_LPAREN_e_RPAREN__normalized
OxicEvo07BEcoli13CGlc	G6PDH2r_PGL	2.87058	0.168349	2.39462	3.06802	mmol*gDCW-1*hr-1
OxicEvo10Ecoli13CGlc	G6PDH2r_PGL	3.10394	0.187161	2.75358	3.50222	mmol*gDCW-1*hr-1
OxicEvo07BEcoli13CGlc	GAPD	1.59198	25.1263	1.43164	101.937	EX_glc_LPAREN_e_RPAREN__normalized
OxicEvo10Ecoli13CGlc	GAPD	1.73636	18.2422	0	72.9689	EX_glc_LPAREN_e_RPAREN__normalized
OxicEvo07BEcoli13CGlc	GAPD_PGK	15.6173	246.489	14.0444	1000	mmol*gDCW-1*hr-1
OxicEvo10Ecoli13CGlc	GAPD_PGK	23.1198	242.896	0	971.586	mmol*gDCW-1*hr-1
OxicEvo07BEcoli13CGlc	GHMT2r	0.0604149	25.4711	0.0524827	101.937	EX_glc_LPAREN_e_RPAREN__normalized
OxicEvo07BEcoli13CGlc	GHMT2r	0.59267	249.871	0.514855	1000	mmol*gDCW-1*hr-1
OxicEvo10Ecoli13CGlc	GHMT2r	0.0450029	18.765	0.0426923	75.1028	EX_glc_LPAREN_e_RPAREN__normalized
OxicEvo10Ecoli13CGlc	GHMT2r	0.599217	249.858	0.568451	1000	mmol*gDCW-1*hr-1
OxicEvo07BEcoli13CGlc	GLCptspp	1	0.260001	0	1.04	EX_glc_LPAREN_e_RPAREN__normalized
OxicEvo07BEcoli13CGlc	GLCptspp	9.81	2.55061	0	10.2024	mmol*gDCW-1*hr-1
OxicEvo10Ecoli13CGlc	GLCptspp	1	0.27614	0	1.10456	EX_glc_LPAREN_e_RPAREN__normalized
OxicEvo10Ecoli13CGlc	GLCptspp	13.3151	3.67683	0	14.7073	mmol*gDCW-1*hr-1
OxicEvo07BEcoli13CGlc	GLCt2pp		25.4842	0	101.937	EX_glc_LPAREN_e_RPAREN__normalized
OxicEvo07BEcoli13CGlc	GLCt2pp		2.55061	0	10.2024	mmol*gDCW-1*hr-1
OxicEvo10Ecoli13CGlc	GLCt2pp		18.7757	0	75.1028	EX_glc_LPAREN_e_RPAREN__normalized
OxicEvo10Ecoli13CGlc	GLCt2pp		1.23012	0	4.92046	mmol*gDCW-1*hr-1
OxicEvo07BEcoli13CGlc	GLNS	0.0646789	0.00170417	0.0605592	0.0673758	EX_glc_LPAREN_e_RPAREN__normalized
OxicEvo07BEcoli13CGlc	GLNS	0.6345	0.0167179	0.594085	0.660957	mmol*gDCW-1*hr-1
OxicEvo10Ecoli13CGlc	GLNS	0.0481792	0.000502148	0.047176	0.0491846	EX_glc_LPAREN_e_RPAREN__normalized
OxicEvo10Ecoli13CGlc	GLNS	0.641509	0.00668614	0.628152	0.654897	mmol*gDCW-1*hr-1
OxicEvo07BEcoli13CGlc	GluSYN	0.625661	0.0168987	0.585867	0.653461	EX_glc_LPAREN_e_RPAREN__normalized
OxicEvo07BEcoli13CGlc	GluSYN	6.13773	0.165776	5.74735	6.41046	mmol*gDCW-1*hr-1
OxicEvo10Ecoli13CGlc	GluSYN	0.466053	0.00485727	0.456348	0.475777	EX_glc_LPAREN_e_RPAREN__normalized
OxicEvo10Ecoli13CGlc	GluSYN	6.20553	0.064675	6.07631	6.33501	mmol*gDCW-1*hr-1
OxicEvo07BEcoli13CGlc	GND	0.20131	0.0150811	0.166851	0.227176	EX_glc_LPAREN_e_RPAREN__normalized
OxicEvo07BEcoli13CGlc	GND	1.97485	0.147945	1.63681	2.22859	mmol*gDCW-1*hr-1
OxicEvo10Ecoli13CGlc	GND	0.233115	0.0140918	0.205142	0.261509	EX_glc_LPAREN_e_RPAREN__normalized
OxicEvo10Ecoli13CGlc	GND	3.10394	0.187634	2.73148	3.48202	mmol*gDCW-1*hr-1
OxicEvo07BEcoli13CGlc	HEX1		25.4842	0	101.937	EX_glc_LPAREN_e_RPAREN__normalized
OxicEvo07BEcoli13CGlc	HEX1		2.55061	0	10.2024	mmol*gDCW-1*hr-1
OxicEvo10Ecoli13CGlc	HEX1		18.7757	0	75.1028	EX_glc_LPAREN_e_RPAREN__normalized
OxicEvo10Ecoli13CGlc	HEX1		1.23012	0	4.92046	mmol*gDCW-1*hr-1
OxicEvo07BEcoli13CGlc	HisSYN	0.00862385	0.000227222	0.00807455	0.00898344	EX_glc_LPAREN_e_RPAREN__normalized
OxicEvo07BEcoli13CGlc	HisSYN	0.0846	0.00222905	0.0792114	0.0881276	mmol*gDCW-1*hr-1
OxicEvo10Ecoli13CGlc	HisSYN	0.00642389	6.7e-05	0.00629013	0.00655794	EX_glc_LPAREN_e_RPAREN__normalized
OxicEvo10Ecoli13CGlc	HisSYN	0.0855346	0.000891485	0.0837536	0.0873195	mmol*gDCW-1*hr-1
OxicEvo07BEcoli13CGlc	ICDHyr	0.27901	0.0388154	0.188509	0.34377	EX_glc_LPAREN_e_RPAREN__normalized
OxicEvo07BEcoli13CGlc	ICDHyr	2.73709	0.380779	1.84927	3.37239	mmol*gDCW-1*hr-1
OxicEvo10Ecoli13CGlc	ICDHyr	0.152552	0.012661	0.132162	0.182806	EX_glc_LPAREN_e_RPAREN__normalized
OxicEvo10Ecoli13CGlc	ICDHyr	2.03124	0.168582	1.75975	2.43408	mmol*gDCW-1*hr-1
OxicEvo07BEcoli13CGlc	ICL	0.0593738	0.0163181	0.0263364	0.0916089	EX_glc_LPAREN_e_RPAREN__normalized
OxicEvo07BEcoli13CGlc	ICL	0.582457	0.160081	0.25836	0.898683	mmol*gDCW-1*hr-1
OxicEvo10Ecoli13CGlc	ICL	0.0274829	0.00682538	0.0133123	0.0406139	EX_glc_LPAREN_e_RPAREN__normalized
OxicEvo10Ecoli13CGlc	ICL	0.365937	0.0908805	0.177254	0.540777	mmol*gDCW-1*hr-1
OxicEvo07BEcoli13CGlc	IleSYN	0.0264465	0.000696815	0.024762	0.0275492	EX_glc_LPAREN_e_RPAREN__normalized
OxicEvo07BEcoli13CGlc	IleSYN	0.25944	0.00683575	0.242915	0.270258	mmol*gDCW-1*hr-1
OxicEvo10Ecoli13CGlc	IleSYN	0.0196999	0.000205323	0.0192897	0.020111	EX_glc_LPAREN_e_RPAREN__normalized
OxicEvo10Ecoli13CGlc	IleSYN	0.262306	0.00273389	0.256844	0.26778	mmol*gDCW-1*hr-1
OxicEvo07BEcoli13CGlc	LeuSYN	0.0410112	0.00108057	0.038399	0.0427213	EX_glc_LPAREN_e_RPAREN__normalized
OxicEvo07BEcoli13CGlc	LeuSYN	0.40232	0.0106004	0.376694	0.419096	mmol*gDCW-1*hr-1
OxicEvo10Ecoli13CGlc	LeuSYN	0.0305492	0.000318399	0.0299131	0.0311867	EX_glc_LPAREN_e_RPAREN__normalized
OxicEvo10Ecoli13CGlc	LeuSYN	0.406764	0.00423951	0.398295	0.415253	mmol*gDCW-1*hr-1
OxicEvo07BEcoli13CGlc	MALS	0.0593738	0.0163181	0.0263364	0.0916089	EX_glc_LPAREN_e_RPAREN__normalized
OxicEvo07BEcoli13CGlc	MALS	0.582457	0.160081	0.25836	0.898683	mmol*gDCW-1*hr-1
OxicEvo10Ecoli13CGlc	MALS	0.0274829	0.00682538	0.0133123	0.0406139	EX_glc_LPAREN_e_RPAREN__normalized
OxicEvo10Ecoli13CGlc	MALS	0.365937	0.0908805	0.177254	0.540777	mmol*gDCW-1*hr-1
OxicEvo07BEcoli13CGlc	MDH	0.123562	0.0617812	0	0.247125	EX_glc_LPAREN_e_RPAREN__normalized
OxicEvo07BEcoli13CGlc	MDH	1.21215	0.606073	0	2.42429	mmol*gDCW-1*hr-1
OxicEvo10Ecoli13CGlc	MDH	0.0734525	0.0367263	0	0.146905	EX_glc_LPAREN_e_RPAREN__normalized
OxicEvo10Ecoli13CGlc	MDH	0.978026	0.489013	0	1.95605	mmol*gDCW-1*hr-1
OxicEvo07BEcoli13CGlc	ME1	0.0325257	25.4842	0	101.937	EX_glc_LPAREN_e_RPAREN__normalized
OxicEvo07BEcoli13CGlc	ME1	0.319077	0.343026	0	1.3721	mmol*gDCW-1*hr-1
OxicEvo10Ecoli13CGlc	ME1		18.7757	0	75.1028	EX_glc_LPAREN_e_RPAREN__normalized
OxicEvo10Ecoli13CGlc	ME1		0.0949279	0	0.379712	mmol*gDCW-1*hr-1
OxicEvo07BEcoli13CGlc	ME2	0.0210784	25.4842	0	101.937	EX_glc_LPAREN_e_RPAREN__normalized
OxicEvo07BEcoli13CGlc	ME2	0.206779	0.263255	0	1.05302	mmol*gDCW-1*hr-1
OxicEvo10Ecoli13CGlc	ME2		18.7757	0	75.1028	EX_glc_LPAREN_e_RPAREN__normalized
OxicEvo10Ecoli13CGlc	ME2		0.0949301	0	0.37972	mmol*gDCW-1*hr-1
OxicEvo07BEcoli13CGlc	MetSYN	0.0139898	0.000368605	0.0130987	0.0145731	EX_glc_LPAREN_e_RPAREN__normalized
OxicEvo07BEcoli13CGlc	MetSYN	0.13724	0.00361601	0.128498	0.142962	mmol*gDCW-1*hr-1
OxicEvo10Ecoli13CGlc	MetSYN	0.010421	0.000108613	0.010204	0.0106384	EX_glc_LPAREN_e_RPAREN__normalized
OxicEvo10Ecoli13CGlc	MetSYN	0.138756	0.00144619	0.135867	0.141652	mmol*gDCW-1*hr-1
OxicEvo07BEcoli13CGlc	MlthfSYN	0.0046473	0.0050993	0.00133573	0.0217329	EX_glc_LPAREN_e_RPAREN__normalized
OxicEvo07BEcoli13CGlc	MlthfSYN	0.0455901	0.0500241	0.0131035	0.2132	mmol*gDCW-1*hr-1
OxicEvo10Ecoli13CGlc	MlthfSYN	0.00346177	0.000669719	0.00338965	0.00606853	EX_glc_LPAREN_e_RPAREN__normalized
OxicEvo10Ecoli13CGlc	MlthfSYN	0.0460938	0.00891736	0.0451335	0.0808029	mmol*gDCW-1*hr-1
OxicEvo07BEcoli13CGlc	MTHFC	0.00862385	0.000227222	0.00807455	0.00898344	EX_glc_LPAREN_e_RPAREN__normalized
OxicEvo07BEcoli13CGlc	MTHFC	0.0846	0.00222905	0.0792114	0.0881276	mmol*gDCW-1*hr-1
OxicEvo10Ecoli13CGlc	MTHFC	0.00642389	6.7e-05	0.00629013	0.00655794	EX_glc_LPAREN_e_RPAREN__normalized
OxicEvo10Ecoli13CGlc	MTHFC	0.0855346	0.000891485	0.0837536	0.0873195	mmol*gDCW-1*hr-1
OxicEvo07BEcoli13CGlc	MTHFD	0.0139898	0.000368605	0.0130987	0.0145731	EX_glc_LPAREN_e_RPAREN__normalized
OxicEvo07BEcoli13CGlc	MTHFD	0.13724	0.00361601	0.128498	0.142962	mmol*gDCW-1*hr-1
OxicEvo10Ecoli13CGlc	MTHFD	0.010421	0.000108613	0.010204	0.0106384	EX_glc_LPAREN_e_RPAREN__normalized
OxicEvo10Ecoli13CGlc	MTHFD	0.138756	0.00144619	0.135867	0.141652	mmol*gDCW-1*hr-1
OxicEvo07BEcoli13CGlc	NADH_CYTBD_HYD_ATPS4r	2.53648	0.231559	1.88587	2.81211	EX_glc_LPAREN_e_RPAREN__normalized
OxicEvo07BEcoli13CGlc	NADH_CYTBD_HYD_ATPS4r	24.8829	2.2716	18.5004	27.5868	mmol*gDCW-1*hr-1
OxicEvo10Ecoli13CGlc	NADH_CYTBD_HYD_ATPS4r	2.80463	0.225576	2.35576	3.25807	EX_glc_LPAREN_e_RPAREN__normalized
OxicEvo10Ecoli13CGlc	NADH_CYTBD_HYD_ATPS4r	37.3439	3.00357	31.3672	43.3814	mmol*gDCW-1*hr-1
OxicEvo07BEcoli13CGlc	NADTRHD_THD2pp	0.812036	25.3238	0.641764	101.937	EX_glc_LPAREN_e_RPAREN__normalized
OxicEvo07BEcoli13CGlc	NADTRHD_THD2pp	7.96607	248.426	6.2957	1000	mmol*gDCW-1*hr-1
OxicEvo10Ecoli13CGlc	NADTRHD_THD2pp	0.586091	7.56893	0	30.2757	EX_glc_LPAREN_e_RPAREN__normalized
OxicEvo10Ecoli13CGlc	NADTRHD_THD2pp	7.80384	100.781	0	403.124	mmol*gDCW-1*hr-1
OxicEvo07BEcoli13CGlc	PDH	0.974895	0.0761412	0.756402	1.06097	EX_glc_LPAREN_e_RPAREN__normalized
OxicEvo07BEcoli13CGlc	PDH	9.56372	0.746946	7.4203	10.4081	mmol*gDCW-1*hr-1
OxicEvo10Ecoli13CGlc	PDH	1.19194	0.100499	0.99155	1.39355	EX_glc_LPAREN_e_RPAREN__normalized
OxicEvo10Ecoli13CGlc	PDH	15.8707	1.33816	13.2026	18.5552	mmol*gDCW-1*hr-1
OxicEvo07BEcoli13CGlc	PFK	0.746247	0.0321798	0.654769	0.783489	EX_glc_LPAREN_e_RPAREN__normalized
OxicEvo07BEcoli13CGlc	PFK	7.32068	0.315684	6.42329	7.68602	mmol*gDCW-1*hr-1
OxicEvo10Ecoli13CGlc	PFK	0.851275	0.0484879	0.754624	0.948575	EX_glc_LPAREN_e_RPAREN__normalized
OxicEvo10Ecoli13CGlc	PFK	11.3348	0.64562	10.0479	12.6304	mmol*gDCW-1*hr-1
OxicEvo07BEcoli13CGlc	PGI	0.657795	0.010823	0.636149	0.679441	EX_glc_LPAREN_e_RPAREN__normalized
OxicEvo07BEcoli13CGlc	PGI	6.45297	0.106174	6.24062	6.66532	mmol*gDCW-1*hr-1
OxicEvo10Ecoli13CGlc	PGI	0.752253	0.0170686	0.71173	0.780005	EX_glc_LPAREN_e_RPAREN__normalized
OxicEvo10Ecoli13CGlc	PGI	10.0163	0.22727	9.47675	10.3858	mmol*gDCW-1*hr-1
OxicEvo07BEcoli13CGlc	PGK	-1.59198	25.1263	-1.43164	-101.937	EX_glc_LPAREN_e_RPAREN__normalized
OxicEvo10Ecoli13CGlc	PGK	-1.73636	18.2422	0	-72.9689	EX_glc_LPAREN_e_RPAREN__normalized
OxicEvo07BEcoli13CGlc	PGL	0.292618	0.017161	0.2441	0.312744	EX_glc_LPAREN_e_RPAREN__normalized
OxicEvo10Ecoli13CGlc	PGL	0.233115	0.0140563	0.206801	0.263027	EX_glc_LPAREN_e_RPAREN__normalized
OxicEvo07BEcoli13CGlc	PGM	-1.4251	25.1678	-1.26571	-101.937	EX_glc_LPAREN_e_RPAREN__normalized
OxicEvo07BEcoli13CGlc	PGM	13.9803	246.896	12.4166	1000	mmol*gDCW-1*hr-1
OxicEvo10Ecoli13CGlc	PGM	-1.61206	18.202	0	-72.8079	EX_glc_LPAREN_e_RPAREN__normalized
OxicEvo10Ecoli13CGlc	PGM	21.4647	242.361	0	969.443	mmol*gDCW-1*hr-1
OxicEvo07BEcoli13CGlc	PheSYN	0.0168644	0.000444346	0.0157902	0.0175676	EX_glc_LPAREN_e_RPAREN__normalized
OxicEvo07BEcoli13CGlc	PheSYN	0.16544	0.00435903	0.154902	0.172338	mmol*gDCW-1*hr-1
OxicEvo10Ecoli13CGlc	PheSYN	0.0125623	0.00013093	0.0123007	0.0128244	EX_glc_LPAREN_e_RPAREN__normalized
OxicEvo10Ecoli13CGlc	PheSYN	0.167268	0.00174335	0.163785	0.170758	mmol*gDCW-1*hr-1
OxicEvo07BEcoli13CGlc	PPC	0.268756	0.036543	0.200802	0.346974	EX_glc_LPAREN_e_RPAREN__normalized
OxicEvo07BEcoli13CGlc	PPC	2.6365	0.358487	1.96987	3.40382	mmol*gDCW-1*hr-1
OxicEvo10Ecoli13CGlc	PPC	0.177011	0.0101167	0.163539	0.204005	EX_glc_LPAREN_e_RPAREN__normalized
OxicEvo10Ecoli13CGlc	PPC	2.35691	0.134704	2.17753	2.71635	mmol*gDCW-1*hr-1
OxicEvo07BEcoli13CGlc	PPCK		25.4842	0	101.937	EX_glc_LPAREN_e_RPAREN__normalized
OxicEvo07BEcoli13CGlc	PPCK		0.170017	0	0.680069	mmol*gDCW-1*hr-1
OxicEvo10Ecoli13CGlc	PPCK		18.7757	0	75.1028	EX_glc_LPAREN_e_RPAREN__normalized
OxicEvo10Ecoli13CGlc	PPCK		0.0871898	0	0.348759	mmol*gDCW-1*hr-1
OxicEvo07BEcoli13CGlc	ProSYN	0.0201223	0.000530185	0.0188406	0.0209614	EX_glc_LPAREN_e_RPAREN__normalized
OxicEvo07BEcoli13CGlc	ProSYN	0.1974	0.00520112	0.184827	0.205631	mmol*gDCW-1*hr-1
OxicEvo10Ecoli13CGlc	ProSYN	0.0149891	0.000156224	0.014677	0.0153019	EX_glc_LPAREN_e_RPAREN__normalized
OxicEvo10Ecoli13CGlc	ProSYN	0.199581	0.00208013	0.195425	0.203746	mmol*gDCW-1*hr-1
OxicEvo07BEcoli13CGlc	PRPPS	0.00862385	0.000227222	0.00807455	0.00898344	EX_glc_LPAREN_e_RPAREN__normalized
OxicEvo07BEcoli13CGlc	PRPPS	0.0846	0.00222905	0.0792114	0.0881276	mmol*gDCW-1*hr-1
OxicEvo10Ecoli13CGlc	PRPPS	0.00642389	6.7e-05	0.00629013	0.00655794	EX_glc_LPAREN_e_RPAREN__normalized
OxicEvo10Ecoli13CGlc	PRPPS	0.0855346	0.000891485	0.0837536	0.0873195	mmol*gDCW-1*hr-1
OxicEvo07BEcoli13CGlc	PTAr	0.246365	25.4602	0.0961248	101.937	EX_glc_LPAREN_e_RPAREN__normalized
OxicEvo10Ecoli13CGlc	PTAr	0.738028	18.6414	0.53721	75.1028	EX_glc_LPAREN_e_RPAREN__normalized
OxicEvo07BEcoli13CGlc	PTAr_ACKr_ACS	2.41684	249.764	0.942984	1000	mmol*gDCW-1*hr-1
OxicEvo10Ecoli13CGlc	PTAr_ACKr_ACS	9.8269	248.212	7.15299	1000	mmol*gDCW-1*hr-1
OxicEvo07BEcoli13CGlc	PYK	0.0822787	0.296478	0.00826238	1.19418	EX_glc_LPAREN_e_RPAREN__normalized
OxicEvo07BEcoli13CGlc	PYK	0.807154	2.90845	0.0810539	11.7149	mmol*gDCW-1*hr-1
OxicEvo10Ecoli13CGlc	PYK	0.379872	0.0965187	0.282503	0.668578	EX_glc_LPAREN_e_RPAREN__normalized
OxicEvo10Ecoli13CGlc	PYK	5.05802	1.28515	3.76155	8.90216	mmol*gDCW-1*hr-1
OxicEvo07BEcoli13CGlc	RPE	0.0653116	0.52249	0	2.08996	EX_glc_LPAREN_e_RPAREN__normalized
OxicEvo07BEcoli13CGlc	RPE	0.640707	5.12562	0	20.5025	mmol*gDCW-1*hr-1
OxicEvo10Ecoli13CGlc	RPE	0.135408	0.0101791	0.115049	0.155766	EX_glc_LPAREN_e_RPAREN__normalized
OxicEvo10Ecoli13CGlc	RPE	1.80296	0.135536	1.53189	2.07403	mmol*gDCW-1*hr-1
OxicEvo07BEcoli13CGlc	RPI	0.135998	25.4537	0.122054	101.937	EX_glc_LPAREN_e_RPAREN__normalized
OxicEvo07BEcoli13CGlc	RPI	1.33414	249.701	1.19735	1000	mmol*gDCW-1*hr-1
OxicEvo10Ecoli13CGlc	RPI	0.129025	37.0374	-73.0469	75.1028	EX_glc_LPAREN_e_RPAREN__normalized
OxicEvo10Ecoli13CGlc	RPI	1.71797	493.156	-972.625	1000	mmol*gDCW-1*hr-1
OxicEvo07BEcoli13CGlc	SERAT_CYSS	0.0223262	0.000588253	0.0209041	0.0232571	EX_glc_LPAREN_e_RPAREN__normalized
OxicEvo07BEcoli13CGlc	SERAT_CYSS	0.21902	0.00577076	0.205069	0.228152	mmol*gDCW-1*hr-1
OxicEvo10Ecoli13CGlc	SERAT_CYSS	0.0166307	0.000173334	0.0162845	0.0169778	EX_glc_LPAREN_e_RPAREN__normalized
OxicEvo10Ecoli13CGlc	SERAT_CYSS	0.22144	0.00230796	0.216829	0.226061	mmol*gDCW-1*hr-1
OxicEvo07BEcoli13CGlc	SerSYN	0.107559	0.00500521	0.0920243	0.112045	EX_glc_LPAREN_e_RPAREN__normalized
OxicEvo07BEcoli13CGlc	SerSYN	1.05515	0.0491011	0.902758	1.09916	mmol*gDCW-1*hr-1
OxicEvo10Ecoli13CGlc	SerSYN	0.0801202	0.00105646	0.0775663	0.0817921	EX_glc_LPAREN_e_RPAREN__normalized
OxicEvo10Ecoli13CGlc	SerSYN	1.06681	0.0140668	1.0328	1.08907	mmol*gDCW-1*hr-1
OxicEvo07BEcoli13CGlc	SUCCOAS	1.28009	249.833	0.668008	1000	mmol*gDCW-1*hr-1
OxicEvo10Ecoli13CGlc	SUCCOAS	0.558144	249.928	0.289523	1000	mmol*gDCW-1*hr-1
OxicEvo07BEcoli13CGlc	SUCDi	0.235089	0.0363371	0.14874	0.294089	EX_glc_LPAREN_e_RPAREN__normalized
OxicEvo07BEcoli13CGlc	SUCDi	2.30623	0.356467	1.45914	2.88501	mmol*gDCW-1*hr-1
OxicEvo10Ecoli13CGlc	SUCDi	0.103091	0.0126979	0.0845624	0.135354	EX_glc_LPAREN_e_RPAREN__normalized
OxicEvo10Ecoli13CGlc	SUCDi	1.37266	0.169073	1.12595	1.80225	mmol*gDCW-1*hr-1
OxicEvo07BEcoli13CGlc	SUCOAS	0.130488	25.4672	0.0680946	101.937	EX_glc_LPAREN_e_RPAREN__normalized
OxicEvo10Ecoli13CGlc	SUCOAS	0.0419182	18.7703	0.021744	75.1028	EX_glc_LPAREN_e_RPAREN__normalized
OxicEvo07BEcoli13CGlc	TALA	0.0479642	0.000928638	0.046107	0.0498215	EX_glc_LPAREN_e_RPAREN__normalized
OxicEvo07BEcoli13CGlc	TALA	0.470529	0.00910994	0.452309	0.488749	mmol*gDCW-1*hr-1
OxicEvo10Ecoli13CGlc	TALA	0.0649285	0.000920012	0.0619818	0.0656619	EX_glc_LPAREN_e_RPAREN__normalized
OxicEvo10Ecoli13CGlc	TALA	0.864527	0.01225	0.825293	0.874293	mmol*gDCW-1*hr-1
OxicEvo07BEcoli13CGlc	THRD_GLYAT		25.4842	0	101.937	EX_glc_LPAREN_e_RPAREN__normalized
OxicEvo07BEcoli13CGlc	THRD_GLYAT		0.0642847	0	0.257139	mmol*gDCW-1*hr-1
OxicEvo10Ecoli13CGlc	THRD_GLYAT		18.7757	0	75.1028	EX_glc_LPAREN_e_RPAREN__normalized
OxicEvo10Ecoli13CGlc	THRD_GLYAT		0.0146811	0	0.0587244	mmol*gDCW-1*hr-1
OxicEvo07BEcoli13CGlc	ThrSYN	0.0495393	0.00729273	0.0463884	0.0755593	EX_glc_LPAREN_e_RPAREN__normalized
OxicEvo07BEcoli13CGlc	ThrSYN	0.48598	0.0715416	0.45507	0.741237	mmol*gDCW-1*hr-1
OxicEvo10Ecoli13CGlc	ThrSYN	0.0369017	0.00130647	0.0361333	0.0413591	EX_glc_LPAREN_e_RPAREN__normalized
OxicEvo10Ecoli13CGlc	ThrSYN	0.491349	0.0173958	0.481117	0.5507	mmol*gDCW-1*hr-1
OxicEvo07BEcoli13CGlc	TKT1a	-0.0499514	25.4745	-101.937	-0.0386752	EX_glc_LPAREN_e_RPAREN__normalized
OxicEvo07BEcoli13CGlc	TKT1a	-0.490024	249.905	-1000	-0.379404	mmol*gDCW-1*hr-1
OxicEvo10Ecoli13CGlc	TKT1a	-0.0649285	18.7618	-75.1028	-0.0556247	EX_glc_LPAREN_e_RPAREN__normalized
OxicEvo10Ecoli13CGlc	TKT1a	-0.864527	249.815	-1000	-0.740647	mmol*gDCW-1*hr-1
OxicEvo07BEcoli13CGlc	TKT1b	-0.0499514	0.00132285	-0.0510277	-0.0457363	EX_glc_LPAREN_e_RPAREN__normalized
OxicEvo07BEcoli13CGlc	TKT1b	-0.490024	0.0129771	-0.500582	-0.448673	mmol*gDCW-1*hr-1
OxicEvo10Ecoli13CGlc	TKT1b	-0.0649285	0.00257985	-0.0701022	-0.0597828	EX_glc_LPAREN_e_RPAREN__normalized
OxicEvo10Ecoli13CGlc	TKT1b	-0.864527	0.0343509	-0.933416	-0.796012	mmol*gDCW-1*hr-1
OxicEvo07BEcoli13CGlc	TKT2a	0.0840905	0.00581624	0.072458	0.0957229	EX_glc_LPAREN_e_RPAREN__normalized
OxicEvo07BEcoli13CGlc	TKT2a	0.824927	0.0570573	0.710813	0.939042	mmol*gDCW-1*hr-1
OxicEvo10Ecoli13CGlc	TKT2a	0.10409	0.615115	0	2.46046	EX_glc_LPAREN_e_RPAREN__normalized
OxicEvo10Ecoli13CGlc	TKT2a	1.38597	8.1903	0	32.7612	mmol*gDCW-1*hr-1
OxicEvo07BEcoli13CGlc	TKT2b	-0.0153602	0.00111896	-0.0170853	-0.0126095	EX_glc_LPAREN_e_RPAREN__normalized
OxicEvo07BEcoli13CGlc	TKT2b	-0.150684	0.010977	-0.167607	-0.123699	mmol*gDCW-1*hr-1
OxicEvo10Ecoli13CGlc	TKT2b	-0.0391615	0.00212584	-0.0438366	-0.0353332	EX_glc_LPAREN_e_RPAREN__normalized
OxicEvo10Ecoli13CGlc	TKT2b	-0.521439	0.0283058	-0.583687	-0.470464	mmol*gDCW-1*hr-1
OxicEvo07BEcoli13CGlc	TPI	0.714341	0.0119358	0.69047	0.738213	EX_glc_LPAREN_e_RPAREN__normalized
OxicEvo07BEcoli13CGlc	TPI	7.00769	0.11709	6.77351	7.24187	mmol*gDCW-1*hr-1
OxicEvo10Ecoli13CGlc	TPI	0.851275	0.026422	0.792115	0.897802	EX_glc_LPAREN_e_RPAREN__normalized
OxicEvo10Ecoli13CGlc	TPI	11.3348	0.35181	10.5471	11.9543	mmol*gDCW-1*hr-1
OxicEvo07BEcoli13CGlc	TrpSYN	0.00517431	0.000136333	0.00484473	0.00539007	EX_glc_LPAREN_e_RPAREN__normalized
OxicEvo07BEcoli13CGlc	TrpSYN	0.05076	0.00133743	0.0475268	0.0528765	mmol*gDCW-1*hr-1
OxicEvo10Ecoli13CGlc	TrpSYN	0.00385433	4.02e-05	0.00377408	0.00393477	EX_glc_LPAREN_e_RPAREN__normalized
OxicEvo10Ecoli13CGlc	TrpSYN	0.0513207	0.000534891	0.0502522	0.0523917	mmol*gDCW-1*hr-1
OxicEvo07BEcoli13CGlc	TyrSYN	0.0125525	0.000330734	0.011753	0.0130759	EX_glc_LPAREN_e_RPAREN__normalized
OxicEvo07BEcoli13CGlc	TyrSYN	0.12314	0.0032445	0.115297	0.128275	mmol*gDCW-1*hr-1
OxicEvo10Ecoli13CGlc	TyrSYN	0.00935033	9.75e-05	0.00915564	0.00954545	EX_glc_LPAREN_e_RPAREN__normalized
OxicEvo10Ecoli13CGlc	TyrSYN	0.1245	0.00129761	0.121908	0.127098	mmol*gDCW-1*hr-1

## Sheet: SymMets
met_id	symmetry
26dap_DASH_M_c	C1:C7 C2:C6 C3:C5 C4:C4 C5:C3 C6:C2 C7:C1
fum_c	C1:C4 C2:C3 C3:C2 C4:C1
succ_c	C1:C4 C2:C3 C3:C2 C4:C1

## Sheet: MS_data
simulation_id	met_id	fragment_id	fragment_formula	intensity_normalized_average	intensity_normalized_stdev	met_elements	met_atompositions
OxicEvo07BEcoli13CGlc	13dpg_c	13dpg_c_C3H7O10P2_MRM	C3H7O10P2-	{0.525488427568272,0.283816512515663,0.0402046534255143,0.150490406490551}	{0.0996702194457812,0.0749142637552722,0.0204035929171746,0.0339465501577779}	{C,C,C}	{0,1,2}
OxicEvo10Ecoli13CGlc	13dpg_c	13dpg_c_C3H7O10P2_MRM	C3H7O10P2-	{0.42866992054186,0.318362972539976,0.0461512814647751,0.222199585941647}	{0.0573151349227002,0.0517965511496186,0.0145673582944678,0.0632706473299017}	{C,C,C}	{0,1,2}
OxicEvo07BEcoli13CGlc	3pg_c	3pg_c_C3H6O7P_EPI	C3H6O7P-	{0.436327907036208,0.352217872349998,0.0421582337384576,0.169295986875337}	{0.0119099992996582,0.0127013711420999,0.00392770856050853,0.0031363367180669}	{C,C,C}	{0,1,2}
OxicEvo10Ecoli13CGlc	3pg_c	3pg_c_C3H6O7P_EPI	C3H6O7P-	{0.509216718102966,0.376003728156992,0.0443742036413755,0.210531327364789}	{0.120175418647682,0.0119750167351845,0.00926668662639187,0.0460186756468322}	{C,C,C}	{0,1,2}
OxicEvo07BEcoli13CGlc	3pg_c	3pg_c_C3H6O7P_MRM	C3H6O7P-	{0.437635542071223,0.349712102264307,0.0380315980343772,0.174620757630093}	{0.0234910482183903,0.0193777234643079,0.00486837210739874,0.00942263875743103}	{C,C,C}	{0,1,2}
OxicEvo10Ecoli13CGlc	3pg_c	3pg_c_C3H6O7P_MRM	C3H6O7P-	{0.424029650132244,0.371169392079511,0.0336434076638392,0.171157550124406}	{0.0101202111484485,0.0121571621945594,0.00839462569312891,0.00564221003667336}	{C,C,C}	{0,1,2}
OxicEvo07BEcoli13CGlc	6pgc_c	6pgc_c_C6H10O9P_EPI	C6H10O9P-	{0.0609282255475119,0.688834843654775,0.0930349334222816,0.0464897383915409,0.0342646009540171,0.0121907390271762,0.159263738896477}	{0.00776879174624783,0.0405607545619248,0.00554154733767877,0.000340837662089939,0.00269862857754001,0,0.0142580089257295}	{C,C,C,C,C,C}	{0,1,2,3,4,5}
OxicEvo10Ecoli13CGlc	6pgc_c	6pgc_c_C6H10O9P_EPI	C6H10O9P-	{0,0.736309153758269,0.0890543893006926,0.0445640286558692,0.0320356508082203,0.016856520400929,0.15568979979275}	{0,0.0537268190294721,0.00626814377355621,0.00682618165785496,0.00050372276796853,0.00138619785474912,0.00624104088630415}	{C,C,C,C,C,C}	{0,1,2,3,4,5}
OxicEvo07BEcoli13CGlc	6pgc_c	6pgc_c_C6H12O10P_EPI	C6H12O10P-	{0.0582621899162682,0.657751081191282,0.0947196506473825,0.0437950289216641,0.0262372929605468,0.0125717646963807,0.152079589749966}	{0.00836922879022162,0.0481598160507323,0.0185590842995647,0.00309013973975157,0.0149484899042028,0.000522576600866126,0.0150607902816848}	{C,C,C,C,C,C}	{0,1,2,3,4,5}
OxicEvo10Ecoli13CGlc	6pgc_c	6pgc_c_C6H12O10P_EPI	C6H12O10P-	{0.0441561845861691,0.671949309422597,0.0814214692994114,0.0425105907129869,0.0316407830877555,0.0157823421153838,0.14832653807726}	{0.00709123372235051,0.00620229604547435,0.00158844608998635,0.00369909724868487,0.000402297476676103,0,0.00549677758461713}	{C,C,C,C,C,C}	{0,1,2,3,4,5}
OxicEvo07BEcoli13CGlc	6pgc_c	6pgc_c_C6H12O10P_MRM	C6H12O10P-	{0.0551696763077954,0.624384274897436,0.0857357468713626,0.0445180501799419,0.0340548423875258,0.0118272536399594,0.144310155715979}	{0.00576304745186462,0.00718836906489058,0.00448873938057856,0.00273478370597009,0.00186370445115614,0.000709326318992512,0.00926833361772589}	{C,C,C,C,C,C}	{0,1,2,3,4,5}
OxicEvo10Ecoli13CGlc	6pgc_c	6pgc_c_C6H12O10P_MRM	C6H12O10P-	{0.0415949809766247,0.674865324464758,0.0799956683670686,0.0401444274673805,0.031019790011729,0.0154620228566831,0.143393747598244}	{0.00521756985771715,0.0470999512808153,0.0084107772558595,0.00338295614573377,0.00281947438435359,0.00112419538868726,0.00328377292597962}	{C,C,C,C,C,C}	{0,1,2,3,4,5}
OxicEvo07BEcoli13CGlc	acon_DASH_C_c	acon_DASH_C_c_C4H5O2_EPI	C4H5O2-	{0.315818425205856,0.368144375338739,0.233531342273095,0.0636159822102957,0.0226678499664162}	{0.0541836049307463,0.0278634110133981,0.0599930609487314,0.0131343730199392,0.0129820086899504}	{C,C,C,C}	{0,1,2,3}
OxicEvo10Ecoli13CGlc	acon_DASH_C_c	acon_DASH_C_c_C4H5O2_EPI	C4H5O2-	{0.19868969553602,0.384215633091458,0.316975025375868,0.0752680868520391,0.0248515591446148}	{0.0727799260111895,0.0386693093289823,0.0499435340642688,0.0204512559940446,0.00923430133880295}	{C,C,C,C}	{0,1,2,3}
OxicEvo07BEcoli13CGlc	acon_DASH_C_c	acon_DASH_C_c_C5H5O4_EPI	C5H5O4-	{0.173862471559293,0.246456431972233,0.249230508397927,0.230119056425908,0.0835821530935341,0.0251240678266579}	{0.0431820487505327,0.07425850061777,0.0276988221381519,0.0462737095036943,0.0364633124748587,0.0139539960349147}	{C,C,C,C,C}	{0,1,2,3,4}
OxicEvo10Ecoli13CGlc	acon_DASH_C_c	acon_DASH_C_c_C5H5O4_EPI	C5H5O4-	{0.115852531689586,0.218854214297986,0.224765386624272,0.268881078734362,0.15473349596079,0.0169132926930047}	{0.02496722619064,0.0662929507842812,0.0343550197248227,0.0596658315443563,0.0446674155001519,0.0161902758346046}	{C,C,C,C,C}	{0,1,2,3,4}
OxicEvo07BEcoli13CGlc	acon_DASH_C_c	acon_DASH_C_c_C5H5O4_MRM	C5H5O4-	{0.143954852356922,0.304133974471209,0.271825441757038,0.165894231044775,0.0881928973083757,0.0259986030616805}	{0.00440850398998218,0.0157058261901672,0.00978976259019315,0.00416669914633968,0.00470334377094909,0.00233115623481319}	{C,C,C,C,C}	{0,1,2,3,4}
OxicEvo10Ecoli13CGlc	acon_DASH_C_c	acon_DASH_C_c_C5H5O4_MRM	C5H5O4-	{0.141943670916021,0.295019546714877,0.271726392371332,0.174844829173417,0.0902701503324855,0.0261954104918673}	{0.00742438846099371,0.0139611863679771,0.0106988868271507,0.00716499658188943,0.00368573536154661,0.00226072250565007}	{C,C,C,C,C}	{0,1,2,3,4}
OxicEvo07BEcoli13CGlc	acon_DASH_C_c	acon_DASH_C_c_C6H3O5_EPI	C6H3O5-	{0.143415672152481,0.265027137946713,0.27746089663286,0.198614807305316,0.104790244514021,0.0329433212682708,0.00422108686431958}	{0.0123581461003237,0.0206184966918863,0.0220727563707949,0.017766151827836,0.00891360948897458,0.0146740876247974,0}	{C,C,C,C,C,C}	{0,1,2,3,4,5}
OxicEvo10Ecoli13CGlc	acon_DASH_C_c	acon_DASH_C_c_C6H3O5_EPI	C6H3O5-	{0.144326664162753,0.259634335393171,0.264294451621381,0.201798182037813,0.11436197808914,0.0311687773914861,0}	{0.0118361238612255,0.0189751977057897,0.00661492888983289,0.00863957314265377,0.00969094211450213,0.0188137866213481,0}	{C,C,C,C,C,C}	{0,1,2,3,4,5}
OxicEvo07BEcoli13CGlc	acon_DASH_C_c	acon_DASH_C_c_C6H5O6_EPI	C6H5O6-	{0.133765610922313,0.274509929805461,0.287697618626679,0.207685719489454,0.118607520900103,0.0306419512470365,0.000747366722348448}	{0.00643113284417966,0.017886793597403,0.0334059850350679,0.0152712449674809,0.0128382644461933,0.0216400306036722,0.000399184815702305}	{C,C,C,C,C,C}	{0,1,2,3,4,5}
OxicEvo10Ecoli13CGlc	acon_DASH_C_c	acon_DASH_C_c_C6H5O6_EPI	C6H5O6-	{0.133798703675761,0.258521962182635,0.265222557579643,0.204868149067758,0.119937763274152,0.0261745567876114,0.00120695816985682}	{0.00543331941132047,0.0193362176080017,0.00586417115160471,0.0106169602973433,0.00694760802847854,0.0235447206327362,0}	{C,C,C,C,C,C}	{0,1,2,3,4,5}
OxicEvo07BEcoli13CGlc	acon_DASH_C_c	acon_DASH_C_c_C6H5O6_MRM	C6H5O6-	{0.132753133273524,0.253483428821022,0.265086091091703,0.190856730758247,0.10282141600359,0.0452902428429343,0.00970895720898036}	{0.00423366212670903,0.0160625903620309,0.0101421268483849,0.00440177412002536,0.00782509331991399,0.00288732675630661,0.000895176398629553}	{C,C,C,C,C,C}	{0,1,2,3,4,5}
OxicEvo10Ecoli13CGlc	acon_DASH_C_c	acon_DASH_C_c_C6H5O6_MRM	C6H5O6-	{0.130133199150505,0.250833508838265,0.257562282373861,0.198278807790854,0.108376035390174,0.0452576764826224,0.0095584899737186}	{0.00786460243713471,0.0133652946772111,0.00833435393618892,0.00854376713721187,0.00427294373421037,0.00299383094760749,0.00147622268640663}	{C,C,C,C,C,C}	{0,1,2,3,4,5}
OxicEvo07BEcoli13CGlc	acon_DASH_C_c	acon_DASH_C_c_C6HO4_EPI	C6HO4-	{0.190764730545597,0.32003880410327,0.33032154631222,0.144397885205149,0,0,0.0289540676675293}	{0.0465760523506459,0.0450652456369339,0.0240666902157525,0.0925028067979257,0,0,0.037828963164726}	{C,C,C,C,C,C}	{0,1,2,3,4,5}
OxicEvo10Ecoli13CGlc	acon_DASH_C_c	acon_DASH_C_c_C6HO4_EPI	C6HO4-	{0.165947763216467,0.325852442315283,0.346765525395887,0.116141288621684,0.135878941352037,0,0}	{0.0142345658887568,0.0234365645860955,0.0643331495765382,0.0954766143404432,0.00155469096768345,0,0}	{C,C,C,C,C,C}	{0,1,2,3,4,5}
OxicEvo10Ecoli13CGlc	akg_c	akg_c_C3H3O3_EPI	C3H3O3-	{0.809454081040332,0.190545918959668,0,0}	{0.115516101042913,0.115516101042913,0,0}	{C,C,C}	{0,1,2}
OxicEvo07BEcoli13CGlc	akg_c	akg_c_C4H5O3_EPI	C4H5O3-	{0.206030742868849,0.467569986652898,0.271693374703258,0.149982187338307,0}	{0.115741059945784,0.112443274877197,0.0957504360908069,0.0335616390446247,0}	{C,C,C,C}	{0,1,2,3}
OxicEvo07BEcoli13CGlc	akg_c	akg_c_C4H5O3_MRM	C4H5O3-	{0.167320809104743,0.334833033944712,0.291887921452582,0.158084990497774,0.0478732450001892}	{0.00772063671530936,0.00776037561974994,0.00776972730406444,0.00779695696486603,0.00333956218391342}	{C,C,C,C}	{0,1,2,3}
OxicEvo10Ecoli13CGlc	akg_c	akg_c_C4H5O3_MRM	C4H5O3-	{0.147449107536663,0.339634112450316,0.300784262802724,0.161885467562815,0.0502470496474825}	{0.00963294373423242,0.0102314145995071,0.00452208983956929,0.00624696656490452,0.00268441245285438}	{C,C,C,C}	{0,1,2,3}
OxicEvo07BEcoli13CGlc	akg_c	akg_c_C5H5O5_MRM	C5H5O5-	{0.152750999005677,0.277211501545449,0.283729802623966,0.190206060022225,0.0772923686690552,0.018809268133628}	{0.00639756524047187,0.00817664741215077,0.00796150913957285,0.00705393499396689,0.00483568726118823,0.00154305152631514}	{C,C,C,C,C}	{0,1,2,3,4}
OxicEvo10Ecoli13CGlc	akg_c	akg_c_C5H5O5_MRM	C5H5O5-	{0.135794823926035,0.280517268762092,0.291093376244773,0.196612919426787,0.0764719328496262,0.0195096787906863}	{0.00941919642001826,0.00997135054447608,0.00501778620646138,0.00643455584419762,0.0038626826947019,0.00193447600055694}	{C,C,C,C,C}	{0,1,2,3,4}
OxicEvo07BEcoli13CGlc	asp_DASH_L_c	asp_DASH_L_c_C3H3O2_EPI	C3H3O2-	{0.272041795075177,0.308362444745633,0.362588955984281,0.0570068041949093}	{0.0187694345268353,0.0657744086041075,0.0618341348390131,0.0317082432975502}	{C,C,C}	{1,2,3}
OxicEvo10Ecoli13CGlc	asp_DASH_L_c	asp_DASH_L_c_C3H3O2_EPI	C3H3O2-	{0.269910403862493,0.343589895434423,0.313387310093108,0.0731123906099762}	{0.0292239445801625,0.0911541705180741,0.0538314618552589,0.0787925532359138}	{C,C,C}	{1,2,3}
OxicEvo07BEcoli13CGlc	asp_DASH_L_c	asp_DASH_L_c_C3H6NO2_EPI	C3H6NO2-	{0.272062751131247,0.457282148339956,0.201457507298505,0.0691975932302925}	{0.0322183254731182,0.0597077953682667,0.0238810291735661,0.0330568338031841}	{C,C,C}	{1,2,3}
OxicEvo10Ecoli13CGlc	asp_DASH_L_c	asp_DASH_L_c_C3H6NO2_EPI	C3H6NO2-	{0.312538694614363,0.452576069988258,0.198180561252319,0.0550570112175904}	{0.0594536664475164,0.0432507952767334,0.0399309274598659,0.0387793956300815}	{C,C,C}	{1,2,3}
OxicEvo07BEcoli13CGlc	asp_DASH_L_c	asp_DASH_L_c_C3H6NO2_MRM	C3H6NO2-	{0.336997847845607,0.361020005577003,0.191827770731658,0.110154375845732}	{0.019284430652458,0.0273829909093643,0.0136429293765386,0.00838063493033991}	{C,C,C}	{1,2,3}
OxicEvo10Ecoli13CGlc	asp_DASH_L_c	asp_DASH_L_c_C3H6NO2_MRM	C3H6NO2-	{0.330145403058969,0.372335886712396,0.187567559626339,0.109951150602296}	{0.0222737680062297,0.0224802284841476,0.0222751037692042,0.0110759131839113}	{C,C,C}	{1,2,3}
OxicEvo07BEcoli13CGlc	asp_DASH_L_c	asp_DASH_L_c_C4H6NO2_EPI	C4H6NO2-	{0.575450956469753,0.424549043530247,0,0,0}	{0.0578611601534003,0.0578611601534006,0,0,0}	{C,C,C,C}	{0,1,2,3}
OxicEvo07BEcoli13CGlc	asp_DASH_L_c	asp_DASH_L_c_C4H6NO4_EPI	C4H6NO4-	{0.260253604930823,0.338126394780091,0.206715290268642,0.139154437603035,0.0557502724174098}	{0.0117740152159277,0.00729991118478064,0.00821893720332005,0.00382801111047417,0.00693709556292817}	{C,C,C,C}	{0,1,2,3}
OxicEvo10Ecoli13CGlc	asp_DASH_L_c	asp_DASH_L_c_C4H6NO4_EPI	C4H6NO4-	{0.24691940048376,0.349127296890318,0.215918976699142,0.144344804222078,0.052427426045642}	{0.0293164895162437,0.0286411155441109,0.0268733991346524,0.0217922604024204,0.0312178450619267}	{C,C,C,C}	{0,1,2,3}
OxicEvo07BEcoli13CGlc	asp_DASH_L_c	asp_DASH_L_c_C4H6NO4_MRM	C4H6NO4-	{0.262039281531331,0.344870073821701,0.206975410817572,0.141703634281799,0.0444115995475969}	{0.0173247004340139,0.0268529327805067,0.00675445342473842,0.0135362049279403,0.00414274225826985}	{C,C,C,C}	{0,1,2,3}
OxicEvo10Ecoli13CGlc	asp_DASH_L_c	asp_DASH_L_c_C4H6NO4_MRM	C4H6NO4-	{0.259653508213509,0.350325644109386,0.207618521443064,0.139059976432569,0.0433423498014718}	{0.0172311519805935,0.0175068236398543,0.0203523316996047,0.0101691667418002,0.00573889731040274}	{C,C,C,C}	{0,1,2,3}
OxicEvo07BEcoli13CGlc	dhap_c	dhap_c_C3H6O6P_MRM	C3H6O6P-	{0.368173564425321,0.410540506653464,0.0371464896920844,0.18413943922913}	{0.0152932261118977,0.0158406557415804,0.00316944280900022,0.00568077781014726}	{C,C,C}	{0,1,2}
OxicEvo10Ecoli13CGlc	dhap_c	dhap_c_C3H6O6P_MRM	C3H6O6P-	{0.3979869813602,0.378857675193672,0.0303030352469197,0.192852308199208}	{0.012347283415059,0.0114205026161939,0.00116274542094048,0.00432237504484735}	{C,C,C}	{0,1,2}
OxicEvo07BEcoli13CGlc	f6p_c	f6p_c_C6H12O9P_MRM	C6H12O9P-	{0.0277099765792946,0.502508041659749,0.0682587490192418,0.19164635301437,0.0695722613157453,0.0323198112642838,0.125049494402125}	{0.00442580369029859,0.0637357936167977,0.0180347513728902,0.0264504525963127,0.00899096488653912,0.0033451905709206,0.014092384710825}	{C,C,C,C,C,C}	{0,1,2,3,4,5}
OxicEvo10Ecoli13CGlc	f6p_c	f6p_c_C6H12O9P_MRM	C6H12O9P-	{0.0334177302284655,0.512850068434895,0.107526038274323,0.118503786977997,0.055254414063861,0.0225583351281451,0.173380254976113}	{0.0136285153105,0.0523377915426594,0.0250097512706398,0.0266737662402378,0.0111663503764312,0.00162006964175208,0.0476943871940813}	{C,C,C,C,C,C}	{0,1,2,3,4,5}
OxicEvo07BEcoli13CGlc	fdp_c	fdp_c_C6H10O8P_EPI	C6H10O8P-	{0.0549463226131377,0.468531769300014,0.154956121373029,0.117196957895052,0.071613506212117,0.00981216065716388,0.129484602387596}	{0.00298346898517951,0.0134957858037224,0.00903126068116928,0.0144043050922701,0.0295285420999685,0.00433384179734587,0.035235887219443}	{C,C,C,C,C,C}	{0,1,2,3,4,5}
OxicEvo10Ecoli13CGlc	fdp_c	fdp_c_C6H10O8P_EPI	C6H10O8P-	{0.0517918006878436,0.517616467498025,0.135414678367166,0.0981154149771602,0.077282262122403,0.0194425466481119,0.11653895190605}	{0.00791783548436794,0.0322327087407537,0.0137231430244957,0.00898847225724415,0.00769055974940399,0,0.00944012518718243}	{C,C,C,C,C,C}	{0,1,2,3,4,5}
OxicEvo07BEcoli13CGlc	fdp_c	fdp_c_C6H13O12P2_EPI	C6H13O12P2-	{0.0556607557063398,0.465179310463184,0.163179276827356,0.107942948816177,0.0737005347472514,0.00691884688439244,0.130877749997495}	{0.00267461763682124,0.0106114620655162,0.0114872388743727,0.00227739375510289,0.0320452810117631,0.00684292284348446,0.0333756519729003}	{C,C,C,C,C,C}	{0,1,2,3,4,5}
OxicEvo10Ecoli13CGlc	fdp_c	fdp_c_C6H13O12P2_EPI	C6H13O12P2-	{0.0522059699411135,0.522493392309266,0.135492051009473,0.0893015220423918,0.0789522518092007,0.0175115372279307,0.118636223350566}	{0.00912330023298684,0.0312741783542037,0.00670658659636677,0.00762013997593098,0.00983176859939326,0,0.00886665627506178}	{C,C,C,C,C,C}	{0,1,2,3,4,5}
OxicEvo07BEcoli13CGlc	fdp_c	fdp_c_C6H13O12P2_MRM	C6H13O12P2-	{0.0557390934082826,0.465882783415656,0.150508460552186,0.107400941574209,0.0874747463273508,0.0173575581822909,0.115636416540025}	{0.00220385564716904,0.0104004990168759,0.00340359914497444,0.00181100781816916,0.00298345936134597,0.00185846512667711,0.00621485304826083}	{C,C,C,C,C,C}	{0,1,2,3,4,5}
OxicEvo10Ecoli13CGlc	fdp_c	fdp_c_C6H13O12P2_MRM	C6H13O12P2-	{0.0519095160313754,0.519204601645422,0.127749089154448,0.0887945332751348,0.077893659363794,0.0164628848654268,0.117985715664399}	{0.00906786369625171,0.0309924393265768,0.0105425849330027,0.00754405240388731,0.00938696387687727,0.00111543138031463,0.00905265873995487}	{C,C,C,C,C,C}	{0,1,2,3,4,5}
OxicEvo07BEcoli13CGlc	fdp_c	fdp_c_C6H8O7P_EPI	C6H8O7P-	{0.058974944356717,0.500500985259065,0.161795823994706,0.111575185950972,0.10231952722553,0.017260864784643,0.143084117533857}	{0.00508687949390065,0.0335535340567893,0.0121744187204268,0.005564060688779,0.0106675886601699,0,0.0336944723745694}	{C,C,C,C,C,C}	{0,1,2,3,4,5}
OxicEvo10Ecoli13CGlc	fdp_c	fdp_c_C6H8O7P_EPI	C6H8O7P-	{0.0595182476823961,0.594964986501116,0.171240836947793,0.0999174383770322,0.077895229724065,0.0717273365749741,0.122666814063592}	{0.00413455705185406,0.11527765083135,0.0520447157150929,0.0155957160327429,0.00875141581034002,0,0.0339636930095876}	{C,C,C,C,C,C}	{0,1,2,3,4,5}
OxicEvo10Ecoli13CGlc	g6p_c	g6p_c_C2H4O5P_EPI	C2H4O5P-	{0.742489443852334,0.16133069836159,0.176845206966871}	{0.0906453812088923,0.0716698150983071,0.0124420125173984}	{C,C}	{4,5}
OxicEvo10Ecoli13CGlc	g6p_c	g6p_c_C6H12O9P_EPI	C6H12O9P-	{0.024217572297311,0.656291925616278,0.0847590345474716,0.0246024395454305,0.030974628703547,0.0135160978799905,0.165638301409972}	{0.0028751863375277,0.0223934066288224,0.0290205694212716,0.00340386124384127,0.00228291821923632,0.00145833493379232,0.0146972888584347}	{C,C,C,C,C,C}	{0,1,2,3,4,5}
OxicEvo07BEcoli13CGlc	g6p_c	g6p_c_C6H12O9P_MRM	C6H12O9P-	{0.0299106618332392,0.621601136322303,0.073521593960564,0.0641692906660463,0.045559242682317,0.0199274351681967,0.162549348666301}	{0.00578332031841604,0.0564413841844202,0.0209096374722386,0.0182104129370978,0.010511780024426,0.0040805134622223,0.00941256185718468}	{C,C,C,C,C,C}	{0,1,2,3,4,5}
OxicEvo10Ecoli13CGlc	g6p_c	g6p_c_C6H12O9P_MRM	C6H12O9P-	{0.024217572297311,0.656291925616278,0.0847590345474716,0.0246024395454305,0.030974628703547,0.0135160978799905,0.165638301409972}	{0.0028751863375277,0.0223934066288224,0.0290205694212716,0.00340386124384127,0.00228291821923632,0.00145833493379232,0.0146972888584347}	{C,C,C,C,C,C}	{0,1,2,3,4,5}
OxicEvo07BEcoli13CGlc	glu_DASH_L_c	glu_DASH_L_c_C4H8NO2_EPI	C4H8NO2-	{0.115630508987856,0.327875273062086,0.337872382464293,0.155611512272693,0.0630103232130727}	{0.00644531059358915,0.0094982790524128,0.0149006260302325,0.0129301484115834,0.00618712449882012}	{C,C,C,C}	{0,1,2,3}
OxicEvo10Ecoli13CGlc	glu_DASH_L_c	glu_DASH_L_c_C4H8NO2_EPI	C4H8NO2-	{0.109400623515286,0.349657455805718,0.324545226937185,0.161715741326906,0.0546809524149054}	{0.0085520055844285,0.0255299104288465,0.00817665206210237,0.014166172375413,0.00312302068777597}	{C,C,C,C}	{0,1,2,3}
OxicEvo07BEcoli13CGlc	glu_DASH_L_c	glu_DASH_L_c_C5H6NO3_EPI	C5H6NO3-	{0.143897946264882,0.269656952353562,0.289208127391054,0.1926830482521,0.079544679035684,0.0250092467027189}	{0.01290463658333,0.0115281524619791,0.00932499998231769,0.00865256124971784,0.015317227541391,0.00390016298588925}	{C,C,C,C,C}	{0,1,2,3,4}
OxicEvo10Ecoli13CGlc	glu_DASH_L_c	glu_DASH_L_c_C5H6NO3_EPI	C5H6NO3-	{0.137327384708086,0.27808039895895,0.298567743025044,0.185238617525049,0.0775662295511721,0.0232196262316992}	{0.0144248258794145,0.00999439288828109,0.00935181290141072,0.00568774893173649,0.00470105287829825,0.00318299440137497}	{C,C,C,C,C}	{0,1,2,3,4}
OxicEvo07BEcoli13CGlc	glu_DASH_L_c	glu_DASH_L_c_C5H6NO3_MRM	C5H6NO3-	{0.150201957144371,0.274095779446489,0.293315847171393,0.19483403326725,0.0687101901899349,0.0188421927805616}	{0.0114650246814414,0.01139876190515,0.0104955338510388,0.00615639739789913,0.00695402554214285,0.00172050464654325}	{C,C,C,C,C}	{0,1,2,3,4}
OxicEvo10Ecoli13CGlc	glu_DASH_L_c	glu_DASH_L_c_C5H6NO3_MRM	C5H6NO3-	{0.142691445350566,0.284686567485389,0.299387954241169,0.18541064750817,0.0689187252842719,0.0189046601304332}	{0.0137676473593984,0.0118418029134053,0.00729711156580478,0.00912603783920711,0.00173650960238245,0.00122973601768604}	{C,C,C,C,C}	{0,1,2,3,4}
OxicEvo07BEcoli13CGlc	glu_DASH_L_c	glu_DASH_L_c_C5H8NO4_EPI	C5H8NO4-	{0.148991816709883,0.274790953980529,0.291060952364869,0.197322683717491,0.0708967622745861,0.0169368309526432}	{0.011083051423183,0.0098026944464643,0.0117212097078747,0.00290204389243249,0.00944674254029938,0.00656277190606811}	{C,C,C,C,C}	{0,1,2,3,4}
OxicEvo10Ecoli13CGlc	glu_DASH_L_c	glu_DASH_L_c_C5H8NO4_EPI	C5H8NO4-	{0.14170742045234,0.28422485306648,0.299085125632058,0.184126501525848,0.071143875865281,0.0197122234579937}	{0.0137537243976109,0.0129254821018387,0.00660633259016405,0.00918441883190666,0.00389666545163179,0.00162488333378755}	{C,C,C,C,C}	{0,1,2,3,4}
OxicEvo07BEcoli13CGlc	glu_DASH_L_c	glu_DASH_L_c_C5H8NO4_MRM	C5H8NO4-	{0.150201957144371,0.274095779446489,0.293315847171393,0.19483403326725,0.0687101901899349,0.0188421927805616}	{0.0114650246814414,0.01139876190515,0.0104955338510388,0.00615639739789913,0.00695402554214285,0.00172050464654325}	{C,C,C,C,C}	{0,1,2,3,4}
OxicEvo10Ecoli13CGlc	glu_DASH_L_c	glu_DASH_L_c_C5H8NO4_MRM	C5H8NO4-	{0.142691445350566,0.284686567485389,0.299387954241169,0.18541064750817,0.0689187252842719,0.0189046601304332}	{0.0137676473593984,0.0118418029134053,0.00729711156580478,0.00912603783920711,0.00173650960238245,0.00122973601768604}	{C,C,C,C,C}	{0,1,2,3,4}
OxicEvo07BEcoli13CGlc	glyc3p_c	glyc3p_c_C3H8O6P_MRM	C3H8O6P-	{0.358038332654411,0.422351428369421,0.0391864337963438,0.180423805179824}	{0.00897752817843419,0.0139408317386232,0.00335098221642173,0.00782500875170976}	{C,C,C}	{0,1,2}
OxicEvo10Ecoli13CGlc	glyc3p_c	glyc3p_c_C3H8O6P_MRM	C3H8O6P-	{0.340336166137991,0.447702338460929,0.0360021177571292,0.175959377643951}	{0.0114551708449376,0.0105166243847594,0.00307084543097403,0.00863383515027799}	{C,C,C}	{0,1,2}
OxicEvo07BEcoli13CGlc	glyclt_c	glyclt_c_C2H3O3_MRM	C2H3O3-	{0.468919024527505,0.326582274623133,0.204498700849362}	{0.00859061175207531,0.00523899343522141,0.00782246312437561}	{C,C}	{0,1}
OxicEvo10Ecoli13CGlc	glyclt_c	glyclt_c_C2H3O3_MRM	C2H3O3-	{0.468000164714289,0.328765269559469,0.203234565726242}	{0.0122922615418424,0.00869782040547857,0.00681155537928597}	{C,C}	{0,1}
OxicEvo07BEcoli13CGlc	icit_c	icit_c_C5H3O3_EPI	C5H3O3-	{0.128108284957055,0.251617356883581,0.277724989470382,0.215234055554111,0.10124477600259,0.0260705371322805}	{0.00291018894955773,0.0147666313342526,0.00419936202084427,0.0123049343108526,0.00644339520827664,0.00375158119864548}	{C,C,C,C,C}	{0,1,2,3,4}
OxicEvo10Ecoli13CGlc	icit_c	icit_c_C5H3O3_EPI	C5H3O3-	{0.136545084249513,0.248018745184163,0.279010337387832,0.206872917272402,0.100697028529528,0.0288558873765621}	{0.012344680678118,0.0161368920906204,0.0113358931323576,0.0112746464357215,0.00799442177558061,0.00491700603268853}	{C,C,C,C,C}	{0,1,2,3,4}
OxicEvo07BEcoli13CGlc	icit_c	icit_c_C5H3O3_MRM	C5H3O3-	{0.158687244171931,0.296422463795516,0.257608707674545,0.182696331838756,0.082621864348203,0.02196338817105}	{0.0064267972690239,0.0135550702629055,0.00927761932115996,0.00754088639614475,0.00423031127526326,0.000677869330083978}	{C,C,C,C,C}	{0,1,2,3,4}
OxicEvo10Ecoli13CGlc	icit_c	icit_c_C5H3O3_MRM	C5H3O3-	{0.177779196440922,0.282545834580229,0.261970125959189,0.172708674598238,0.0812867441768228,0.0237094242445996}	{0.0178390562287972,0.0187365356640128,0.00947506898807954,0.0177172500866171,0.00556688419123241,0.00192821555706216}	{C,C,C,C,C}	{0,1,2,3,4}
OxicEvo10Ecoli13CGlc	icit_c	icit_c_C6H5O6_EPI	C6H5O6-	{0.162156059707292,0.248182816200438,0.249221117470986,0.194774744331771,0.102109980362263,0.0427893591988797,0.00932379456814649}	{0.0154645981027461,0.0190463515422925,0.00983006357349131,0.0168698709131477,0.00895358018133905,0.00510121953371825,0.000896517115531924}	{C,C,C,C,C,C}	{0,1,2,3,4,5}
OxicEvo07BEcoli13CGlc	icit_c	icit_c_C6H7O7_EPI	C6H7O7-	{0.136381232638671,0.25571429900444,0.242515786891984,0.206669658810644,0.108433610320115,0.0418288887696577,0.00845652356448789}	{0.005648289749836,0.0131563566889395,0.00641035301745114,0.00853355594544524,0.00586534853102736,0.00221401602261352,0.000607374217650388}	{C,C,C,C,C,C}	{0,1,2,3,4,5}
OxicEvo10Ecoli13CGlc	icit_c	icit_c_C6H7O7_EPI	C6H7O7-	{0.156887007419909,0.243220322604519,0.250743079444074,0.193118960368548,0.104663726534422,0.0419089199095094,0.00945798371901871}	{0.0167398643704913,0.0171264378179136,0.0122029967815591,0.0145637942960056,0.00938404581717252,0.00433597972215745,0.00104028986923458}	{C,C,C,C,C,C}	{0,1,2,3,4,5}
OxicEvo07BEcoli13CGlc	icit_c	icit_c_C6H7O7_MRM	C6H7O7-	{0.136715048282611,0.255339187406324,0.241888529217991,0.207179132559591,0.108469441705986,0.0419303303804498,0.00847833044704627}	{0.00598617884922497,0.0133329053973097,0.00679857552523873,0.00912661391319984,0.00582842041696338,0.00227786328778986,0.000637187475126313}	{C,C,C,C,C,C}	{0,1,2,3,4,5}
OxicEvo10Ecoli13CGlc	icit_c	icit_c_C6H7O7_MRM	C6H7O7-	{0.15751333575104,0.243595055194793,0.250701231392689,0.193867147929021,0.102768123138761,0.0420632228284317,0.00949188376526463}	{0.0171264767834623,0.0165125366938701,0.0116755418358567,0.0147626775455474,0.007997201628198,0.00428998712795865,0.00102404903645582}	{C,C,C,C,C,C}	{0,1,2,3,4,5}
OxicEvo07BEcoli13CGlc	mal_DASH_L_c	mal_DASH_L_c_C2H3O3_EPI	C2H3O3-	{0.961876804473381,0.076246391053237,0}	{0.0709693053764515,0.0846553514959955,0}	{C,C}	{0,1}
OxicEvo10Ecoli13CGlc	mal_DASH_L_c	mal_DASH_L_c_C4H3O4_EPI	C4H3O4-	{0.25906246555129,0.349304335143513,0.212932786742653,0.155804704193772,0.0343435625531582}	{0.00974911496982396,0.00786684144389758,0.0130662517041799,0.00861059134445214,0.0195855324197158}	{C,C,C,C}	{0,1,2,3}
OxicEvo07BEcoli13CGlc	mal_DASH_L_c	mal_DASH_L_c_C4H3O4_MRM	C4H3O4-	{0.255532650821304,0.347760440479734,0.222531447811407,0.135387857708201,0.0387876031793529}	{0.00325904595003417,0.00585558775309974,0.00640989194883565,0.0022012241117251,0.0030866564383935}	{C,C,C,C}	{0,1,2,3}
OxicEvo10Ecoli13CGlc	mal_DASH_L_c	mal_DASH_L_c_C4H3O4_MRM	C4H3O4-	{0.262606020199061,0.344433764605735,0.210246393412191,0.144332593008967,0.0383812287740462}	{0.00713221757519919,0.0070771188298643,0.0120700326031795,0.0040842376098501,0.00928562051557328}	{C,C,C,C}	{0,1,2,3}
OxicEvo07BEcoli13CGlc	mal_DASH_L_c	mal_DASH_L_c_C4H5O5_EPI	C4H5O5-	{0.274070231872906,0.370976067813648,0.240666838442782,0.142858577338329,0}	{0.0156321622725823,0.0274281145040064,0.0155082477285215,0.00334570025237905,0}	{C,C,C,C}	{0,1,2,3}
OxicEvo10Ecoli13CGlc	mal_DASH_L_c	mal_DASH_L_c_C4H5O5_EPI	C4H5O5-	{0.264262713433849,0.350714582294077,0.213370974806728,0.149466797074562,0.0443698647815693}	{0.00891980833819444,0.0120541769814745,0.0140887899678553,0.00443976300772926,0.00393905514713214}	{C,C,C,C}	{0,1,2,3}
OxicEvo07BEcoli13CGlc	mal_DASH_L_c	mal_DASH_L_c_C4H5O5_MRM	C4H5O5-	{0.255532650821304,0.347760440479734,0.222531447811407,0.135387857708201,0.0387876031793529}	{0.00325904595003417,0.00585558775309974,0.00640989194883565,0.0022012241117251,0.0030866564383935}	{C,C,C,C}	{0,1,2,3}
OxicEvo10Ecoli13CGlc	mal_DASH_L_c	mal_DASH_L_c_C4H5O5_MRM	C4H5O5-	{0.262606020199061,0.344433764605735,0.210246393412191,0.144332593008967,0.0383812287740462}	{0.00713221757519919,0.0070771188298643,0.0120700326031795,0.0040842376098501,0.00928562051557328}	{C,C,C,C}	{0,1,2,3}
OxicEvo07BEcoli13CGlc	met_DASH_L_c	met_DASH_L_c_C5H10NO2S_MRM	C5H10NO2S-	{0.128316705993791,0.317599234941699,0.272156542137269,0.174814416678839,0.0844375705457809,0.0226755297026209}	{0.00525183963949991,0.0148737240598681,0.00762569623209518,0.00822802876375106,0.00514961651608069,0.00278786567777389}	{C,C,C,C,C}	{0,1,2,3,4}
OxicEvo10Ecoli13CGlc	met_DASH_L_c	met_DASH_L_c_C5H10NO2S_MRM	C5H10NO2S-	{0.120232573563409,0.31168706276144,0.278447743634458,0.172530483704492,0.0917189144339159,0.0253832219022853}	{0.00687112782898227,0.0153120941516734,0.00801288563174235,0.00853820661623983,0.00486774206168041,0.00265864765676201}	{C,C,C,C,C}	{0,1,2,3,4}
OxicEvo07BEcoli13CGlc	met_DASH_L_c	met_DASH_L_c_CH3S_MRM	CH3S-	{0.514584309382409,0.485415690617591}	{0.00667042893818681,0.00667042893818685}	{C}	{4}
OxicEvo10Ecoli13CGlc	met_DASH_L_c	met_DASH_L_c_CH3S_MRM	CH3S-	{0.474137724520203,0.525862275479797}	{0.0129672990737242,0.0129672990737242}	{C}	{4}
OxicEvo07BEcoli13CGlc	pep_c	pep_c_C3H4O6P_MRM	C3H4O6P-	{0.454073606580449,0.341634680252212,0.0342697503018403,0.170021962865498}	{0.0132516983286836,0.00839800382233408,0.00419696994998554,0.00858268031972487}	{C,C,C}	{0,1,2}
OxicEvo10Ecoli13CGlc	pep_c	pep_c_C3H4O6P_MRM	C3H4O6P-	{0.43052418197757,0.36155752548387,0.0364778642901422,0.171440428248417}	{0.0189219366743567,0.0133748805923849,0.00676640898049369,0.0153610329221231}	{C,C,C}	{0,1,2}
OxicEvo07BEcoli13CGlc	phe_DASH_L_c	phe_DASH_L_c_C9H10NO2_MRM	C9H10NO2-	{0.125546623390961,0.212434406902272,0.187278605835542,0.172400751898859,0.117847164276218,0.093403000794166,0.0565821538050509,0.0198222374923521,0.023458255873962,0.00886778300279585}	{0.0145573652494793,0.0244535875300616,0.0136300577081091,0.0199706013751453,0.0250861205202306,0.0241242272336067,0.0105532461529437,0.00985825108363955,0.0037590584002352,0.000737766908413309}	{C,C,C,C,C,C,C,C,C}	{0,1,2,3,4,5,6,7,8}
OxicEvo10Ecoli13CGlc	phe_DASH_L_c	phe_DASH_L_c_C9H10NO2_MRM	C9H10NO2-	{0.109919074643023,0.211065975294376,0.203265690743651,0.17418168208411,0.132204618412877,0.0914807880183811,0.0540931897033073,0.0237889811002754,0,0}	{0.0159325230251202,0.0285048830021024,0.023087177165011,0.0200165918209616,0.0204372533993207,0.0184051056037813,0.00881438056221361,0.00426719897245742,0,0}	{C,C,C,C,C,C,C,C,C}	{0,1,2,3,4,5,6,7,8}
OxicEvo07BEcoli13CGlc	phe_DASH_L_c	phe_DASH_L_c_C9H7O2_MRM	C9H7O2-	{0.125546623390961,0.212434406902272,0.187278605835542,0.172400751898859,0.117847164276218,0.093403000794166,0.0565821538050509,0.0198222374923521,0.023458255873962,0.00886778300279585}	{0.0145573652494793,0.0244535875300616,0.0136300577081091,0.0199706013751453,0.0250861205202306,0.0241242272336067,0.0105532461529437,0.00985825108363955,0.0037590584002352,0.000737766908413309}	{C,C,C,C,C,C,C,C,C}	{0,1,2,3,4,5,6,7,8}
OxicEvo10Ecoli13CGlc	phe_DASH_L_c	phe_DASH_L_c_C9H7O2_MRM	C9H7O2-	{0.109919074643023,0.211065975294376,0.203265690743651,0.17418168208411,0.132204618412877,0.0914807880183811,0.0540931897033073,0.0237889811002754,0,0}	{0.0159325230251202,0.0285048830021024,0.023087177165011,0.0200165918209616,0.0204372533993207,0.0184051056037813,0.00881438056221361,0.00426719897245742,0,0}	{C,C,C,C,C,C,C,C,C}	{0,1,2,3,4,5,6,7,8}
OxicEvo07BEcoli13CGlc	phpyr_c	phpyr_c_C7H7_MRM	C7H7-	{0.12330720063871,0.282234614898083,0.241274863592323,0.144859018221989,0.0913593189090916,0.0715715152429608,0.0348801134529895,0.0105133550438535}	{0.00641696469080317,0.00483038732166836,0.00740069310240972,0.00323452755719815,0.00195249565284271,0.00054510950449467,0.00150452008528351,0.00101213590763088}	{C,C,C,C,C,C,C}	{2,3,4,5,6,7,8}
OxicEvo10Ecoli13CGlc	phpyr_c	phpyr_c_C7H7_MRM	C7H7-	{0.112597722667759,0.276188555320224,0.24350850696603,0.14854758527211,0.0948342217477711,0.0737621718350265,0.0382250124036233,0.012336223787456}	{0.00491976883614514,0.00673562104891682,0.00640631802534486,0.00372686116252119,0.00126635483157113,0.0024405972012183,0.00132439299982971,0.000713280925583551}	{C,C,C,C,C,C,C}	{2,3,4,5,6,7,8}
OxicEvo07BEcoli13CGlc	phpyr_c	phpyr_c_C9H7O3_MRM	C9H7O3-	{0.113531220276659,0.221986434937005,0.193119965263922,0.163774551607211,0.130285060346816,0.0936568526173022,0.0447925462562448,0.0247860083851507,0.0100059113221915,0.00406144898749739}	{0.00638905189028633,0.00574337901942975,0.00727554170197108,0.00370061206519925,0.00318032661766342,0.00247989303784265,0.000918282578288232,0.001350623979842,0.00137188763358015,0.000514244218824777}	{C,C,C,C,C,C,C,C,C}	{0,1,2,3,4,5,6,7,8}
OxicEvo10Ecoli13CGlc	phpyr_c	phpyr_c_C9H7O3_MRM	C9H7O3-	{0.103655420582599,0.21831124107657,0.193312978633737,0.166245722532666,0.13293363338534,0.095859755488067,0.0478036099843712,0.0272727067895085,0.0104444946046751,0.00416043692246692}	{0.00523061460364325,0.0067074826774424,0.00562265014940549,0.00322991647364616,0.00135566669412187,0.00285275397400883,0.00100732159381044,0.000810483814783997,0.00085633656012611,0.00064930430034601}	{C,C,C,C,C,C,C,C,C}	{0,1,2,3,4,5,6,7,8}
OxicEvo07BEcoli13CGlc	prpp_c	prpp_c_C5H12O14P3_MRM	C5H12O14P3-	{0.316436864816305,0.221118728815815,0.141273854320474,0.129364322760896,0.0666895536569687,0.125116675629541}	{0.0180680595464496,0.0277896527121415,0.0379275285105305,0.00652495764303606,0.0091574707087359,0.0133494899381283}	{C,C,C,C,C}	{0,1,2,3,4}
OxicEvo10Ecoli13CGlc	prpp_c	prpp_c_C5H12O14P3_MRM	C5H12O14P3-	{0.36211845747089,0.197332144946334,0.121523912005503,0.140282268801161,0.0521364782559444,0.126606738520168}	{0.0476367499543946,0.0418596912376332,0.0380329354872435,0.0387713803724435,0.005952103212104,0.0291049609118822}	{C,C,C,C,C}	{0,1,2,3,4}
OxicEvo07BEcoli13CGlc	pyr_c	pyr_c_C3H3O3_MRM	C3H3O3-	{0.437794641843843,0.283848248988389,0.0667984949565397,0.211558614211229}	{0.0505933289948287,0.0643673299066606,0.0289048762106655,0.0365005751579384}	{C,C,C}	{0,1,2}
OxicEvo10Ecoli13CGlc	pyr_c	pyr_c_C3H3O3_MRM	C3H3O3-	{0.46042126626328,0.333130263631434,0.0386274566764596,0.167821013428826}	{0.0172168836108277,0.019049671541678,0.00445042949794222,0.0113493813092369}	{C,C,C}	{0,1,2}
OxicEvo07BEcoli13CGlc	r5p_c	r5p_c_C5H10O8P_MRM	C5H10O8P-	{0.468667959504235,0.182784784710086,0.0975522368127276,0.174549537631163,0,0.0764454813417877}	{0.0328790323931433,0.0194415179296471,0.0157254561333588,0.0236487478767401,0,0.0105988222987744}	{C,C,C,C,C}	{0,1,2,3,4}
OxicEvo10Ecoli13CGlc	r5p_c	r5p_c_C5H10O8P_MRM	C5H10O8P-	{0.494747695399447,0.163445157812875,0.0900717868932685,0.170416746851031,0,0.0813186130433788}	{0.00990516922854758,0.0146791080475631,0.0200374357288999,0.0230903365683637,0,0.0082764142149728}	{C,C,C,C,C}	{0,1,2,3,4}
OxicEvo07BEcoli13CGlc	ru5p_DASH_D_c	ru5p_DASH_D_c_C5H10O8P_MRM	C5H10O8P-	{0.339289673398831,0.27037924105892,0.162866193873739,0.145190437468604,0,0.0822744541999055}	{0.041724043932563,0.022524825649191,0.0334189803442635,0.0241136723587662,0,0.0188166103387267}	{C,C,C,C,C}	{0,1,2,3,4}
OxicEvo10Ecoli13CGlc	ru5p_DASH_D_c	ru5p_DASH_D_c_C5H10O8P_MRM	C5H10O8P-	{0.365272858892567,0.248301465146188,0.146865817591153,0.140132859613211,0,0.09942699875688}	{0.07041894540538,0.0183374340592956,0.0370250255389761,0.0243396697748823,0,0.0215949117770642}	{C,C,C,C,C}	{0,1,2,3,4}
OxicEvo07BEcoli13CGlc	s7p_c	s7p_c_C7H14O10P_MRM	C7H14O10P-	{0.212393173508146,0.344343978684895,0.185050360992437,0.153115023332425,0,0.0760408276903023,0,0.0290566357917942}	{0.0222480966606091,0.020624857205899,0.0219176717888011,0.00387761112999311,0,0.00881378977820453,0,0.00872091494325255}	{C,C,C,C,C,C,C}	{0,1,2,3,4,5,6}
OxicEvo10Ecoli13CGlc	s7p_c	s7p_c_C7H14O10P_MRM	C7H14O10P-	{0.215138464690011,0.337246359388581,0.180068525637782,0.163607661898649,0,0.0666617609125275,0,0.0372772274724484}	{0.0170191948967575,0.0093861311398225,0.0112168217962826,0.0185386017398742,0,0.0057108472606286,0,0.0207705828901232}	{C,C,C,C,C,C,C}	{0,1,2,3,4,5,6}
OxicEvo10Ecoli13CGlc	succ_c	succ_c_C3H5O2_EPI	C3H5O2-	{0.299416320435289,0.368887342528614,0.28833324529491,0.065044637611779}	{0.0636084633650113,0.0790064579163624,0.0719305847877664,0.0130495988300814}	{C,C,C}	{0,1,2}
OxicEvo07BEcoli13CGlc	succ_c	succ_c_C4H3O3_MRM	C4H3O3-	{0.208618738433432,0.316044042961746,0.30195568924854,0.142997533776902,0.0303839955793797}	{0.012143212895161,0.0135710527491192,0.011672279965079,0.00360090118294396,0.0032391607523407}	{C,C,C,C}	{0,1,2,3}
OxicEvo10Ecoli13CGlc	succ_c	succ_c_C4H3O3_MRM	C4H3O3-	{0.191307689106729,0.325974018015381,0.302507878276865,0.141074960841309,0.0391354537597163}	{0.00740184879096791,0.00543431082973026,0.00600240743918859,0.00382302009777952,0.00288637518213367}	{C,C,C,C}	{0,1,2,3}
OxicEvo10Ecoli13CGlc	succ_c	succ_c_C4H5O4_EPI	C4H5O4-	{0.278094771365068,0.471096495738179,0.327976453258923,0.173641012534584,0}	{0.0795554467972248,0.115092119068533,0.0256053796102134,0.0341811828770196,0}	{C,C,C,C}	{0,1,2,3}
OxicEvo07BEcoli13CGlc	succ_c	succ_c_C4H5O4_MRM	C4H5O4-	{0.208618738433432,0.316044042961746,0.30195568924854,0.142997533776902,0.0303839955793797}	{0.012143212895161,0.0135710527491192,0.011672279965079,0.00360090118294396,0.0032391607523407}	{C,C,C,C}	{0,1,2,3}
OxicEvo10Ecoli13CGlc	succ_c	succ_c_C4H5O4_MRM	C4H5O4-	{0.191307689106729,0.325974018015381,0.302507878276865,0.141074960841309,0.0391354537597163}	{0.00740184879096791,0.00543431082973026,0.00600240743918859,0.00382302009777952,0.00288637518213367}	{C,C,C,C}	{0,1,2,3}
OxicEvo07BEcoli13CGlc	thr_DASH_L_c	thr_DASH_L_c_C2H4NO2_MRM	C2H4NO2-	{0.561544155131097,0.255011553976199,0.183444290892704}	{0.0390078791489972,0.0258286578281209,0.0148476476794329}	{C,C}	{0,1}
OxicEvo10Ecoli13CGlc	thr_DASH_L_c	thr_DASH_L_c_C2H4NO2_MRM	C2H4NO2-	{0.556578769762563,0.262334532520241,0.181086697717196}	{0.0176841994972997,0.0213044451169762,0.0172698299309781}	{C,C}	{0,1}
OxicEvo07BEcoli13CGlc	thr_DASH_L_c	thr_DASH_L_c_C4H8NO3_MRM	C4H8NO3-	{0.273249275795774,0.30346858741099,0.242666401446593,0.132349885744361,0.0482658496022816}	{0.0323983940581829,0.0174572747147518,0.016064440383293,0.0136442527956449,0.00697662709109525}	{C,C,C,C}	{0,1,2,3}
OxicEvo10Ecoli13CGlc	thr_DASH_L_c	thr_DASH_L_c_C4H8NO3_MRM	C4H8NO3-	{0.258441030715678,0.326686334307076,0.227659213817935,0.139676426572424,0.0475369945868869}	{0.0239509104833445,0.0224635266638916,0.0116084255772955,0.0100939023123794,0.00622843266420189}	{C,C,C,C}	{0,1,2,3}

## Sheet: Flux_data
simulation_id	rxn_id	flux_average	flux_stdev	flux_lb	flux_ub	flux_units
OxicEvo07BEcoli13CGlc	Ec_Biomass_INCA	0.92	0.02	0.9	0.94	mmol*gDCW-1*hr-1
OxicEvo10Ecoli13CGlc	Ec_Biomass_INCA	0.95	0.01	0.94	0.96	mmol*gDCW-1*hr-1
OxicEvo07BEcoli13CGlc	EX_ac_LPAREN_e_RPAREN_	2.36	0.54	1.82	2.9	mmol*gDCW-1*hr-1
OxicEvo10Ecoli13CGlc	EX_ac_LPAREN_e_RPAREN_	9.27	1.76	7.51	11.03	mmol*gDCW-1*hr-1
OxicEvo07BEcoli13CGlc	EX_glc_LPAREN_e_RPAREN_	10.43	0.62	9.81	11.05	mmol*gDCW-1*hr-1
OxicEvo10Ecoli13CGlc	EX_glc_LPAREN_e_RPAREN_	13.98	1.11	12.87	15.09	mmol*gDCW-1*hr-1
*Note: those flux analysis data are collected in different time from the collecting the data in Table S7. Therefore, the growth rate, glucose uptake rate are different from the data in Table S7. The difference of growth rate in Table S7 is 14%, difference of growth yield is 23%, and difference in acetate production is 195%, therefore the phenotypic diversity under a similarly closed growth rate s…
